# Supplementary material for: Haplotype Shuffling and Dimorphic Transposable Elements in the Human Extended Major Histocompatibility Complex Class II Region
Source: Front Genet. 2021 May 28;12:665899. doi: 10.3389/fgene.2021.665899 (PMC8193847; doi:10.3389/fgene.2021.665899)
Supplement: Supplementary file 1 [file Table_1.XLSX]

## Sheet: ST1
Supplementary Table 1. Comparative analysis of HLA class II gene alleles at 14 loci including the pseudogene MTCO3P1 from HLA-DR to HLA-DP and haplotype switching between genomic sequences (Hap ID) obtained from 95 homozygous cell lines (Norman et al., 2017) .
	Genotyping	Norman et al (2017)	Norman et al (2017)	Norman et al (2017)	Norman et al (2017)	Norman et al (2017)	present study	present study	present study	present study	present study	Norman et al (2017)	Norman et al (2017)	present study	present study
	HLA class II genes	HLA-DRB345	DRB, 0,B2, B6, B7, B8	HLA-DRB1	HLA-DQA1	HLA-DQB1	MTCO3P1	HLA-DQA2	HLA-DQB2	HLA-DOB	HLA-DOA	HLA-DPA1	HLA-DPB1	HLA-DPB2	HLA-DPA3	ID
Cell-line	Hap ID																Cell-line
DKB	34	DRB4*01:03:02	DRB7/DRB8	DRB1*09:01:02	DQA1*03:02	DQB1*03:03:02:01	MTCO3P1*03	DQA2*01:01:02	DQB2*01:02:01	DOB*01:01:01	DOA*01:01:01	DPA1*01:03:01:04	DPB1*04:01:01:01	DPB2*03:01:01	DPA3*01	34	DKB
T7526	3	DRB4*01:03:01:01	DRB7/DRB8	DRB1*09:01:02	DQA1*03:02	DQB1*03:03:02:01	MTCO3P1*03	DQA2*01:01:02	DQB2*01:02:01	DOB*01:01:01	DOA*01:01:02	DPA1*04:01	DPB1*107:01	DPB2*01:01:01	DPA3*03	3	T7526
IBW9	49	DRB4*01:01:01:01	DRB7/DRB8	DRB1*07:01:01:01	DQA1*02:01	DQB1*02:02:01	MTCO3P1*04	DQA2*01:01:01	DQB2*01:01:03	DOB*01:01:01	DOA*01:01:04	DPA1*02:01:01	DPB1*01:01:02	DPB2*03:01:01	DPA3*03	49	IBW9
BH	55	DRB4*01:03:01:01	DRB7/DRB8	DRB1*07:01:01:01	DQA1*02:01	DQB1*02:02:01	MTCO3P1*04	DQA2*01:01:02	DQB2*01:02:01	DOB*01:01:01	DOA*01:01:02	DPA1*01:03:01:02	DPB1*04:01:01:01			55	BH
LBF	91	DRB4*01:03:01:01	DRB7/DRB8	DRB1*07:01:01:01	DQA1*02:01	DQB1*02:02:01	MTCO3P1*04	DQA2*01:01:02	DQB2*01:02:01	DOB*01:01:01	DOA*01:01:02	DPA1*02:01:01	DPB1*17:01	DPB2*01:01:01	DPA3*03	91	LBF
BER	57	DRB4*01:03:01:01	DRB7/DRB8	DRB1*07:01:01:01	DQA1*02:01	DQB1*02:02:01	MTCO3P1*04	DQA2*01:01:02	DQB2*01:02:01	DOB*01:01:01	Not included	DPA1*01:03:01:01	DPB1*02:01:02			57	BER
PITOUT	78	DRB4*01:01:01:01	DRB7/DRB8	DRB1*07:01:01:01	DQA1*02:01	DQB1*02:02:01	MTCO3P1*04	DQA2*01:04:01	DQB2*01:02:01	DOB*01:01:01	DOA*01:01:01	DPA1*01:03:01:02	DPB1*04:01:01:01	DPB2*03:01:01	DPA3*01	78	PITOUT
MOU	83	DRB4*01:01:01:01	DRB7/DRB8	DRB1*07:01:01:01	DQA1*02:01	DQB1*02:02:01	MTCO3P1*04	DQA2*01:04:01	DQB2*01:02:01	DOB*01:03	DOA*01:01:01	DPA1*01:03:01:01	DPB1*02:01:02	DPB2*01:01:02	DPA3*02	83	MOU
PLH	77	DRB4*01:01:01:01	DRB7/DRB8	DRB1*07:01:01:01	DQA1*02:01	DQB1*02:02:01	MTCO3P1*04	DQA2*01:04:01	DQB2*01:02:01	DOB*01:03	DOA*01:01:02	DPA1*01:03:01:02	DPB1*15:01:01	DPB2*01:01:01	DPA3*03	77	PLH
BEI	58	DRB4*01:03:01:01	DRB7/DRB8	DRB1*07:01:01:01	DQA1*02:01	DQB1*03:03:02:01	MTCO3P1*03	DQA2*01:01:02	DQB2*01:02:01	DOB*01:05	DOA*01:01:01	DPA1*01:03:01:02	DPB1*04:01:01:01	DPB2*03:01:01	DPA3*01	58	BEI
DBB	37	DRB4*01:03:01:02N	DRB7/DRB8	DRB1*07:01:01:02	DQA1*02:01	DQB1*03:03:02:01	MTCO3P1*03	DQA2*01:01:02	DQB2*01:02:01	DOB*01:05	DOA*01:01:01	DPA1*01:03:01:02	DPB1*04:01:01:02	DPB2*03:01:01	DPA3*01	37	DBB
ISH3	48	DRB4*01:03:01:01	DRB7/DRB8	DRB1*04:06:01	DQA1*03:01:01	DQB1*03:02:01	MTCO3P1*08	DQA2*01:01:01	DQB2*01:01:01	DOB*01:01:01	DOA*01:01:01	DPA1*02:02:02	DPB1*02:01:02	DPB2*01:01:02	DPA3*02	48	ISH3
WT51	65	DRB4*01:03:01:01	DRB7/DRB8	DRB1*04:01:01	DQA1*03:01:01	DQB1*03:02:01	MTCO3P1*08	DQA2*01:01:01	DQB2*01:01:01	DOB*01:01:01	DOA*01:01:02	DPA1*01:03:01:01	DPB1*02:01:02	DPB2*01:01:02	DPA3*02	65	2
BSM	40	DRB4*01:03:01:01	DRB7/DRB8	DRB1*04:01:01	DQA1*03:01:01	DQB1*03:02:01	MTCO3P1*08	DQA2*01:01:01	DQB2*01:01:01	DOB*01:02:01	DOA*01:01:02	DPA1*01:03:01:01	DPB1*02:01:02	DPB2*01:01:02	DPA3*02	40	BSM
YAR	64	DRB4*01:03:01:01	DRB7/DRB8	DRB1*04:02:01	DQA1*03:01:01	DQB1*03:02:01	MTCO3P1*08	DQA2*01:01:01	DQB2*01:01:01	DOB*01:01:01	DOA*01:01:02	DPA1*01:03:01:04	DPB1*04:01:01:01	DPB2*01:01:01	DPA3*03	64	YAR
BM14	4	DRB4*01:03:01:01	DRB7/DRB8	DRB1*04:01:01	DQA1*03:01:01	DQB1*03:02:01	MTCO3P1*08	DQA2*01:01:01	DQB2*01:01:01	DOB*01:01:01	DOA*01:01:04	DPA1*01:03:01:04	DPB1*04:01:01:01	DPB2*01:01:02	DPA3*02	4	BM14
MT14B	82	DRB4*01:03:01:01	DRB7/DRB8	DRB1*04:04:01	DQA1*03:01:01	DQB1*03:02:01	MTCO3P1*08	DQA2*01:01:01	DQB2*01:01:01	DOB*01:01:01	Not included	DPA1*01:03:01:05	DPB1*04:02:01:02			82	MT14B
BOLETH	41	DRB4*01:03:01:01	DRB7/DRB8	DRB1*04:01:01	DQA1*03:01:01	DQB1*03:02:01	MTCO3P1*08	DQA2*01:01:01	DQB2*01:01:01	DOB*01:02:01	DOA*01:01:01	DPA1*01:03:01:01	DPB1*04:01:01:01	DPB2*03:01:01	DPA3*01	41	BOLETH
SSTO	72	DRB4*01:03:01:03	DRB7/DRB8	DRB1*04:03:01	DQA1*03:01:01	DQB1*03:05:01	MTCO3P1*08	DQA2*01:01:01	DQB2*01:01:01	DOB*01:01:01	DOA*01:01:04	DPA1*01:03:01:04	DPB1*04:01:01:01	DPB2*03:01:01	DPA3*01	72	SSTO
DEU	35	DRB4*01:03:01:01	DRB7/DRB8	DRB1*04:01:01	DQA1*03:03:01	DQB1*03:01:01:01	MTCO3P1*10	DQA2*01:01:02	DQB2*01:01	DOB*01:01:01	DOA*01:01:02	DPA1*01:03:01:02	DPB1*04:01:01:01	DPB2*01:01:01	DPA3*03	35	DEU
JHAF	46	DRB4*01:03:01:01	DRB7/DRB8	DRB1*04:07:01	DQA1*03:03:01	DQB1*03:01:01:01	MTCO3P1*03	DQA2*01:01:02	DQB2*01:02:01	DOB*01:01:	DOA*01:01:04	DPA1*01:03:01:03	DPB1*03:01:01	DPB2*01:01:01	DPA3*03	46	JHAF
AWELLS	60	DRB4*01:03:01:01	DRB7/DRB8	DRB1*04:01:01	DQA1*03:03:01	DQB1*03:01:01:01	MTCO3P1*03	DQA2*01:01:02	DQB2*01:02:01	DOB*01:04:01	DOA*01:01:04	DPA1*01:03:01:04	DPB1*04:01:01:01			60	AWELLS
MCF	85	DRB4*01:03:01:01	DRB7/DRB8	DRB1*04:01:01	DQA1*03:03:01	DQB1*03:01:01:01	MTCO3P1*03	DQA2*01:03	DQB2*01:02:01	DOB*01:01:01	DOA*01:01:02	DPA1*01:03:01:05	DPB1*04:02:01:02	DPB2*03:01:01	DPA3*03	85	MCF
LKT3	89	DRB4*01:03:01:01	DRB7/DRB8	DRB1*04:05:01	DQA1*03:03:01	DQB1*04:01:01	MTCO3P1*07	DQA2*01:01:02	DQB2*01:02:01	DOB*01:01:	DOA*01:01:02	DPA1*02:02:02	DPB1*05:01:01	DPB2*03:01:01	DPA3*03	89	LKT3
MADURA	86	0	0	DRB1*08:01:01	DQA1*04:01:01	DQB1*04:02:01	MTCO3P1*07	DQA2*01:01:02	DQB2*01:02:01	DOB*01:01:01	DOA*01:01:01	DPA1*01:03:01:02	DPB1*04:01:01:01	DPB2*03:01:01	DPA3*01	86	MADURA
SPL	73	0	0	DRB1*08	DQA1*04:01:01	DQB1*04:02:01	MTCO3P1*07	DQA2*01:01:02	DQB2*01:02:01	DOB*01:01:01	DOA*01:01:02	DPA1*01:03:01:05	DPB1*04:02:01:02	DPB2*03:01:01	DPA3*03	73	SPL
BM09	54	0	0	DRB1*08:01:01	DQA1*04:01:01	DQB1*04:02:01	MTCO3P1*07	DQA2*01:01:02	DQB2*01:02:01	DOB*01:01:01	DOA*01:02	DPA1*01:03:01:01	DPB1*02:01:04	DPB2*01:01:02	DPA3*02	54	BM09
KRC005	92	0	0	DRB1*08:01:01	DQA1*04:01:01	DQB1*04:02:01	MTCO3P1*07	DQA2*01:01:02	DQB2*01:02:01	DOB*01:01:03	DOA*01:01:02	DPA1*01:03:01:05	DPB1*04:02:01:02	DPB2*03:01:01	DPA3*03	92	KRC005
BTB	39	0	0	DRB1*08:01:01	DQA1*04:01:01	DQB1*04:02:01	MTCO3P1*07	DQA2*01:01:02	DQB2*01:02:01 DQB2*01:03:01	DOB*01:01:01	DOA*01:01:02	DPA1*01:03:01:02	DPB1*04:01:01:01	DPB2*03:01:01	DPA3*01	39	BTB
LUY	88	0	0	DRB1*08:03:02	DQA1*06:01:01	DQB1*03:01:01:02	MTCO3P1*03	DQA2*01:01:02	DQB2*01:02:01	DOB*01:01:01	Not included	DPA1*01:03:01:02	DPB1*01:01:01			88	LUY
TAB	70	0	0	DRB1*08:03:02	DQA1*01:03:01:01	DQB1*06:01:01	MTCO3P1*09	DQA2*01:01:02	DQB2*01:02:01	DOB*01:01:01	DOA*01:01:04	DPA1*02:02:02	DPB1*02:02	DPB2*01:01:02	DPA3*02	70	TAB
BM21	29	DRB3*02:02:01:01	DRB2	DRB1*11:01:01	DQA1*05:05:01:01	DQB1*03:01:01:02	GAP	DQA2*01:01:02	DQB2*01:02:01	DOB*01:01:03	DOA*01:01:04	DPA1*02:01:01	DPB1*10:01	DPB2*01:01:01	DPA3*03	29	BM21
JBUSH	22	DRB3*02:02:01:01	DRB2	DRB1*11:01:01	DQA1*05:05:01:01	DQB1*03:01:01:02	GAP	DQA2*01:03	DQB2*01:02:01	DOB*01:01:03	DOA*01:01:01	DPA1*01:03:01:04	DPB1*04:01:01:01	DPB2*03:01:01	DPA3*01	22	JBUSH
SWEIG	71	DRB3*02:02:01:01	DRB2	DRB1*11:01:01	DQA1*05:05:01:01	DQB1*03:01:01:02	MTCO3P1*03	Not included	Not included	Not included	Not included					71	SWEIG
JVM	5	DRB3*02:02:01:01	DRB2	DRB1*11:02:01	DQA1*05:05:01:01	DQB1*03:01:01:02	MTCO3P1*03	DQA2*01:01:01	DQB2*01:01:01	DOB*01:01:01	DOA*01:01:01	DPA1*01:03:01:01	DPB1*02:01:02	DPB2*01:01:02	DPA3*02	5	JVM
JO528239	45	DRB3*02:02:01:01	DRB2	DRB1*11:04:01	DQA1*05:05:01:01	DQB1*03:01:01:02	MTCO3P1*03	DQA2*01:01:02	DQB2*01:02:01	DOB*01:01:01	Not included	DPA1*01:03:01:02	DPB1*04:02:01:02			45	JO528239
TISI	68	DRB3*02:02:01:01	DRB2	DRB1*11:03	DQA1*05:05:01:01	DQB1*03:01:01:02	MTCO3P1*03	DQA2*01:01:02	DQB2*01:02:01	DOB*01:01:03	DOA*01:01:02	DPA1*01:03:01:05	DPB1*04:02:01:02	DPB2*03:01:01	DPA3*03	68	TISI
BM15	42	DRB3*02:02:01:01	DRB2	DRB1*11:02:01	DQA1*05:05:01:01	DQB1*03:19	MTCO3P1*03	DQA2*01:06	DQB2*01:02:01	DOB*01:02:01	DOA*01:01:02	DPA1*01:03:01:02	DPB1*104:01	DPB2*03:01:01	DPA3*01	42	BM15
SP0010	74	DRB3*02:02:01:01	DRB2	DRB1*11:01:01	DQA1*01:02:02	DQB1*05:02:01	MTCO3P1*03	DQA2*01:03	DQB2*01:02:01	DOB*01:01:01	DOA*01:01:03	DPA1*01:03:01:01	DPB1*02:01:02	DPB2*01:01:01	DPA3*03	74	SP0010
FPAF	23	DRB3*02:02:01:01	DRB2	DRB1*11:04:01	DQA1*01:03:01:02	DQB1*06:03:01	MTCO3P1*02	DQA2*01:01:04	DQB2*01:02:01	GAP	DOA*01:01:01	DPA1*02:01:01	DPB1*02:01:02	DPB2*01:01:02	DPA3*02	23	FPAF
BM16	30	DRB3*02:02:01:01	DRB2	DRB1*12:01:01	DQA1*05:05:01:03	DQB1*03:01:01:01	GAP	DQA2*01:01:03	DQB2*01:03:01	DOB*01:04:01	DOA*01:01:02	DPA1*01:03:01:01	DPB1*02:01:02	DPB2*01:01:02	DPA3*02	30	BM16
KOSE	20	DRB3*02:02:01:01	DRB2	DRB1*13:02:01	DQA1*01:02:01:04	DQB1*05:03:01:01	MTCO3P1*01/05	DQA2*01:01:04	DQB2*01:02:01	DOB*01:01:01	DOA*01:01:02	DPA1*01:03:01:01	DPB1*02:01:02	DPB2*01:01:02	DPA3*02	20	KOSE
HOR	50	DRB3*03:01:01	DRB2	DRB1*13:02:01	DQA1*01:02:01:04	DQB1*06:04:01	MTCO3P1*05	DQA2*01:01:01	DQB2*01:01:01	DOB*01:01:01	DOA*01:01:02	DPA1*01:03:01:01	DPB1*04:01:01:01	DPB2*03:01:01	DPA3*01	50	HOR
WT47	9	DRB3*03:01:01	DRB2	DRB1*13:02:01	DQA1*01:02:01:04	DQB1*06:04:01	MTCO3P1*05	DQA2*01:01:01	DQB2*01:01:01	GAP	DOA*01:01:03	DPA1*01:03:01:01	DPB1*16:01:01	DPB2*01:01:01	DPA3*03	9	WT47
SLE005	13	DRB3*03:01:01	DRB2	DRB1*13:02:01	DQA1*01:02:01:04	DQB1*06:04:01	MTCO3P1*05	DQA2*01:01:01	DQB2*01:01:01	GAP	DOA*01:01:03	DPA1*01:03:01:03	DPB1*03:01:01	DPB2*01:01:01	DPA3*03	13	SLE005
OMW	80	DRB3*01:01:02:01	DRB2	DRB1*13:01:01	DQA1*01:03:01:02	DQB1*06:03:01	MTCO3P1*02	DQA2*01:01:01	DQB2*01:01:01	DOB*01:01	DOA*01:01	DPA1*02:01:08	DPB1*01:01:01	DPB2*03:01:01	DPA3*01	80	OMW
APD	31	DRB3*02:02:01:01	DRB2	DRB1*13:01:01	DQA1*01:03:01:02	DQB1*06:03:01	MTCO3P1*02	DQA2*01:01:01	DQB2*01:01:03	DOB*01:01:01	DOA*01:01:02	DPA1*01:03:01:02	DPB1*04:02:01:01	GAP	DPA3*03	31	APD
CB6B	28	DRB3*02:02:01:01	DRB2	DRB1*13:01:01	DQA1*01:03:01:02	DQB1*06:03:01	MTCO3P1*02	DQA2*01:01:01	DQB2*01:01:03	DOB*01:01:01	DOA*01:02	DPA1*02:02:01	DPB1*19:01	DPB2*01:01:02	DPA3*03	28	CB6B
WDV	10	DRB3*01:01:02:01	DRB2	DRB1*13:01:01	DQA1*01:03:01:02	DQB1*06:03:01	MTCO3P1*02	DQA2*01:01:02	DQB2*01:02:01	DOB*01:01:03	DOA*01:01:02	DPA1*01:03:01:01	DPB1*02:01:02	DPB2*01:01:02	DPA3*03	10	WDV
TEM	69	DRB3*02:24	DRB2	DRB1*14:01:01	DQA1*01:04:01:01	DQB1*05:03:01:01	MTCO3P1*06	DQA2*01:01:01	DQB2*01:01:01	DOB*01:01:01	DOA*01:01:02	DPA1*01:03:01:01	DPB1*04:01:01:01	DPB2*03:01:01	DPA3*01	69	TEM
EK	24	DRB3*02:02:01:01	DRB2	DRB1*14:54:01	DQA1*01:04:01:01	DQB1*05:03:01:01	MTCO3P1*06	DQA2*01:01:01	DQB2*01:01:03	DOB*01:01:01	DOA*01:01:02	DPA1*01:03:01:05	DPB1*04:02:01:02	GAP	DPA3*03	24	EK
31227ABO	33	DRB3*02:02:01:01	DRB2	DRB1*14:54:01	DQA1*01:04:01:01	DQB1*05:03:01:01	MTCO3P1*06	DQA2*01:03	DQB2*01:02:01	DOB*01:01:01	DOA*01:01:02	DPA1*01:03:01:04	DPB1*04:01:01:01	DPB2*03:01:01	DPA3*01	33	31227ABO
KGU	21	DRB3*02:02:01:01	DRB2	DRB1*14:04	DQA1*01:04:02	DQB1*06:01:01	GAP	DQA2*01:05:01	DQB2*01:01:02	DOB*01:02:02	DOA*01:01:02	DPA1*01:03:01:04	DPB1*04:01:01:01	DPB2*03:01:01	DPA3*01	21	KGU
LZL	17	DRB3*01:01:02:01	DRB2	DRB1*14:02:01	DQA1*05:03	DQB1*03:01:01:01	GAP	DQA2*01:01:02	DQB2*01:02:01	DOB*01:01:03	DOA*01:01:02	DPA1*01:03:01:02	DPB1*04:02:01:02	GAP	DPA3*03	17	LZL
AMALA	32	DRB3*01:01:02:01	DRB2	DRB1*14:02:01	DQA1*05:03	DQB1*03:01:01:01	GAP	DQA2*01:01:02	DQB2*01:02:01	DOB*01:01:03	DOA*01:01:02	DPA1*01:03:01:05	DPB1*04:02:01:02	DPB2*03:01:01	DPA3*03	32	AMALA
RSH	14	DRB3*01:01:02:01	DRB2	DRB1*03:02:01	DQA1*04:01:01	DQB1*04:02:01	MTCO3P1*07	DQA2*01:07	DQB2*01:02:01	DOB*01:01:01	DOA*01:01:05	DPA1*02:02:02	DPB1*01:01:01	DPB2*03:01:01	DPA3*03	14	RSH
WT49	8	DRB3*02:02:01:01	DRB2	DRB1*03:01:01:01	DQA1*05:01:01:01	DQB1*02:01:01	MTCO3P1*01	DQA2*01:03	DQB2*01:02:01	DOB*01:01:01	DOA*01:01	DPA1*01:03:01:02	DPB1*04:01:01:01	GAP	DPA3*01	8	WT49
LO081785	18	DRB3*02:02:01:01	DRB2	DRB1*03:01:01:01	DQA1*05:01:01:01	DQB1*02:01:01	MTCO3P1*01	DQA2*01:03	DQB2*01:02:01	DOB*01:01:01 DOB*01:02:01	DOA*01:01:04	DPA1*01:03:01:03	DPB1*03:01:01	DPB2*01:01:01	DPA3*03	18	LO081785
EJ32B	25	DRB3*02:02:01:01	DRB2	DRB1*03:01:01:01	DQA1*05:01:01:01	DQB1*02:01:01	MTCO3P1*01	DQA2*01:04:01	DQB2*01:02:01	GAP	DOA*01:01:02	DPA1*01:03:01:01	DPB1*02:01:02	DPB2*01:01:02	DPA3*02	25	EJ32B
QBL	15	DRB3*02:02:01:01	DRB2	DRB1*03:01:01:02	DQA1*05:01:01:01	DQB1*02:01:01	MTCO3P1*01	DQA2*01:04:01	DQB2*01:02:01	GAP	DOA*01:01:02	DPA1*01:03:01:01	DPB1*02:02	DPB2*01:01:02	DPA3*02	15	QBL
DUCAF	26	DRB3*02:02:01:01	DRB2	DRB1*03:01:01:01	DQA1*05:01:01:01	DQB1*02:01:01	MTCO3P1*01	DQA2*01:04:01	DQB2*01:02:01	GAP	DOA*01:01:02	DPA1*01:03:01:01	DPB1*02:02	DPB2*01:01:02	DPA3*02	26	DUCAF
STEINLIN	12	DRB3*01:01:02:01	DRB2	DRB1*03:01:01:01	DQA1*05:01:01:02	DQB1*02:01:01	MTCO3P1*01	DQA2*01:01:01	DQB2*01:01:03	DOB*01:01:01	DOA*01:01:02			DPB2*01:01:01	DPA3*01	12	STEINLIN
PF04015	16	DRB3*01:01:02:01	DRB2	DRB1*03:01:01:01	DQA1*05:01:01:02	DQB1*02:01:01	MTCO3P1*01	DQA2*01:01:01	DQB2*01:01:03	DOB*01:01:03	DOA*01:01:01/02/03/04	DPA1*01:03:01:02	DPB1*04:01:01:01			16	PF04015
VAVY	11	DRB3*01:01:02:01	DRB2	DRB1*03:01:01:01	DQA1*05:01:01:02	DQB1*02:01:01	MTCO3P1*01	DQA2*01:01:01	DQB2*01:01:03	DOB*01:01:03	DOA*01:01:02	DPA1*02:01:08	DPB1*01:01:01	GAP	DPA3*01	11	VAVY
LO541265	19	DRB3*01:01:02:01	DRB2	DRB1*03:01:01:01	DQA1*05:01:01:02	DQB1*02:01:01	MTCO3P1*01	DQA2*01:01:01	DQB2*01:01:03	DOB*01:01:03	DOA*01:01:04	DPA1*01:03:01:02	DPB1*01:01:01			19	LO541265
COX	27	DRB3*01:01:02:01	DRB2	DRB1*03:01:01:01	DQA1*05:01:01:02	DQB1*02:01:01	MTCO3P1*01	DQA2*01:01:01	DQB2*01:01:03	DOB*01:01:03	DOA*01:01:05	DPA1*01:03:01:03	DPB1*03:01:01	DPB2*01:01:01	DPA3*02	27	COX
JESTHOM	47		DRB6	DRB1*01:01:01	DQA1*01:01:01	DQB1*05:01:01:02	MTCO3P1*09	DQA2*01:01:02	DQB2*01:02:01	DOB*01:01:01	DOA*01:01:02	DPA1*01:03:01:02	DPB1*04:01:01:01	DPB2*03:01:01	DPA3*01	47	JESTHOM
SA	63		DRB6	DRB1*01:01:01	DQA1*01:01:01	DQB1*05:01:01:02	MTCO3P1*09	DQA2*01:01:02	DQB2*01:02:01	DOB*01:01:01	DOA*01:01:02	DPA1*01:03:01:05	DPB1*04:02:01:02			63	SA
WT100BIS	1		DRB6	DRB1*01:01:01	DQA1*01:01:01	DQB1*05:01:01:02	MTCO3P1*09	DQA2*01:01:02	DQB2*01:02:01	DOB*01:01:01	DOA*01:01:02	DPA1*02:01:08	DPB1*01:01:01	DPB2*03:01:01	DPA3*01	1	WT100BIS
KAS116	94		DRB6	DRB1*01:01:01	DQA1*01:01:01	DQB1*05:01:01:02	MTCO3P1*09	DQA2*01:01:04	DQB2*01:02:01	DOB*01:02:01	DOA*01:01:05	DPA1*02:01:01	DPB1*13:01:01	DPB2*01:01:01	DPA3*03	94	KAS116
MZO70782	81		DRB6	DRB1*01:02:01	DQA1*01:01:02	DQB1*05:01:01:01	MTCO3P1*09	DQA2*01:01:04	DQB2*01:02:01	DOB*01:01:01	DOA*01:01:02	DPA1*01:03:01:02	DPB1*04:01:01:01	DPB2*03:01:01	DPA3*01	81	MZO70782
LWAGS	87		DRB6	DRB1*01:02:01	DQA1*01:01:02	DQB1*05:01:01:01	MTCO3P1*09	Not included	Not included	Not included	Not included	DPA1*01:03:01:02	DPB1*04:01:01:01			87	LWAGS
HO104	51	DRB5*01:01:01	DRB6	DRB1*15:01:01:01	DQA1*01:02:01:01	DQB1*06:02:01	MTCO3P1*02	DQA2*01:01:01	DQB2*01:01:01	DOB*01:01:01	DOA*01:01:02	DPA1*01:03:01:02	DPB1*04:01:01:01	DPB2*03:01:01	DPA3*01	51	HO104
LD2B	90	DRB5*01:01:01	DRB6	DRB1*15:01:01:01	DQA1*01:02:01:01	DQB1*06:02:01	MTCO3P1*02	DQA2*01:01:01	DQB2*01:01:01	DOB*01:01:01	DOA*01:01:02	DPA1*01:03:01:02	DPB1*04:01:01:01	DPB2*03:01:01	DPA3*01	90	LD2B
EA	52	DRB5*01:01:01	DRB6	DRB1*15:01:01:01	DQA1*01:02:01:01	DQB1*06:02:01	MTCO3P1*02	DQA2*01:01:01	DQB2*01:01:01	DOB*01:01:01	Not included	DPA1*01:03:01:02	DPB1*04:01:01:01			52	EA
SCHU	75	DRB5*01:01:01	DRB6	DRB1*15:01:01:01	DQA1*01:02:01:01	DQB1*06:02:01	MTCO3P1*02	DQA2*01:01:01	DQB2*01:01:01	DOB*01:01:01	Not included	DPA1*01:03:01:05	DPB1*04:02:01:01			75	SCHU
MGAR	84	DRB5*01:01:01	DRB6	DRB1*15:01:01:01	DQA1*01:02:01:01	DQB1*06:02:01	MTCO3P1*02	DQA2*01:01:02	DQB2*01:02:01	DOB*01:04:01	DOA*01:01:02	DPA1*01:03:01:04	DPB1*04:01:01:01	DPB2*03:01:01	DPA3*03	84	MGAR
PGF	6	DRB5*01:01:01	DRB6	DRB1*15:01:01:01	DQA1*01:02:01:05	DQB1*06:02:01	MTCO3P1*02	DQA2*01:01:01	DQB2*01:01:01	DOB*01:01:01	DOA*01:01:02	DPA1*01:03:01:02	DPB1*04:01:01:01	DPB2*03:01:01	DPA3*01	6	PGF
AMA1	61	DRB5*01:01:01	DRB6	DRB1*15:03:01:02	DQA1*01:02:01:02	DQB1*06:02:01	MTCO3P1*02	DQA2*01:01:01	DQB2*01:01:XX_Syno_C159G_G342A	DOB*01:01:01	DOA*01:01:02	DPA1*03:01	DPB1*105:01	DPB2*03:01:01	DPA3*03	61	AMA1
BGE	56	DRB5*01:02	DRB6	DRB1*15:02:01	DQA1*01:03:01:01	DQB1*06:01:01	MTCO3P1*03	Not included	Not included	Not included	Not included	DPA1*01:03:01:01	DPB1*04:01:01:01			56	BGE
AKIBA	62	DRB5*01:02	DRB6	DRB1*15:02:01	DQA1*01:03:01:01	DQB1*06:01:01	MTCO3P1*04	DQA2*01:05:01	DQB2*01:01:02	DOB*01:02:02	DOA*01:01:02	DPA1*02:01:01	DPB1*09:01:01	DPB2*01:01:01	DPA3*03	62	AKIBA
KAWASAKI	93	DRB5*01:02	DRB6	DRB1*15:02:01	DQA1*01:03:01:01	DQB1*06:01:01	MTCO3P1*04	DQA2*01:05:01	DQB2*01:01:02	DOB*01:02:02	DOA*01:01:02	DPA1*02:01:01	DPB1*09:01:01	DPB2*01:01:01	DPA3*03	93	KAWASAKI
E481324	53	DRB5*01:02	DRB6	DRB1*15:02:01	DQA1*01:03:01:01	DQB1*06:01:01	MTCO3P1*04	DQA2*01:05:01	DQB2*01:01:02	Not included	Not included	DPA1*01:03:01:01	DPB1*02:01:02			53	E481324
WJRO76	95	DRB5*02:02	DRB6	DRB1*16:02:01	DQA1*01:02:02	DQB1*05:02:01	MTCO3P1*03	DQA2*01:01:02	DQB2*01:01:01	DOB*01:01:01	DOA*01:01:02	DPA1*01:03:01:01	DPB1*02:01:02	DPB2*01:01:02	DPA3*02	95	WJRO76
AZH	59	DRB5*02:02	DRB6	DRB1*16:01:01	DQA1*01:02:02	DQB1*05:02:01	MTCO3P1*03	DQA2*01:01:02	DQB2*01:02:01	DOB*01:04:01	DOA*01:01:01	DPA1*01:03:01:03	DPB1*03:01:01	DPB2*01:01:01	DPA3*03	59	AZH
CALEGORO	38	DRB5*02:02	DRB6	DRB1*16:01:01	DQA1*01:02:02	DQB1*05:02:01	MTCO3P1*03	DQA2*01:01:02	DQB2*01:02:01	DOB*01:04:01	DOA*01:01:01	DPA1*01:03:01:04	DPB1*04:01:01:01	DPB2*03:01:01	DPA3*01	38	CALEGORO
KAS011	43	DRB5*02:02	DRB6	DRB1*16:01:01	DQA1*01:02:02	DQB1*05:02:01	MTCO3P1*03	DQA2*01:01:02	DQB2*01:02:01	DOB*01:04:01	Not included	DPA1*01:03:01:02	DPB1*04:01:01:01			43	KAS011
WT24	66	DRB5*02:02	DRB6	DRB1*16:01:01	DQA1*01:02:02	DQB1*05:02:01	MTCO3P1*03	DQA2*01:03	DQB2*01:02:01	DOB*01:01:03	DOA*01:01:02	DPA1*01:03:01:03	DPB1*03:01:01	DPB2*01:01:01	DPA3*03	66	WT24
RML	76	DRB5*02:02	DRB6	DRB1*16:02:01	DQA1*05:05:01:03	DQB1*03:01:01:01	MTCO3P1*03	DQA2*01:01:02	DQB2*01:02:01	DOB*01:01:01	DOA*01:01:02	DPA1*01:03:01:05	DPB1*04:02:01:02	DPB2*03:01:01	DPA3*03	76	RML
WAR	67	DRB5*02:02	DRB6	DRB1*16:02:01	DQA1*05:05:01:03	DQB1*03:01:01:01	MTCO3P1*03	DQA2*01:01:02	DQB2*01:02:01	DOB*01:01:01	DOA*01:01:02	DPA1*01:03:01:05	DPB1*04:02:01:02	DPB2*03:01:01	DPA3*03	67	WAR
JY	44	DRB4*01:02	DRB7/DRB8	DRB1*04:04:01	DQA1*01:03:01:02	DQB1*04:01:01	Not included					DPA1*01:03:01:01	DPB1*02:01:02			44	JY
DEM	36	DRB4*01:03:01:01	DRB7/DRB8	DRB1*04:01:01	DQA1*01:02:02	DQB1*03:02:01	Not included					DPA1*01:03:01:02	DPB1*03:01:01			36	DEM
PF97387	79	DRB4*01:03:01:01	DRB7/DRB8	DRB1*04:01:01	DQA1*03:03:01	DQB1*03:01:01:01	Not included					DPA1*01:03:01:02	DPB1*04:01:01:01			79	PF97387
WIN	2	DRB4*01:03:01:01	DRB7/DRB8	DRB1*07:01:01:01	DQA1*02:01	DQB1*02:02:01	Not included					DPA1*01:03:01:02	DPB1*04:01:01:01			2	WIN
MANIKA	7	DRB4*01:03:01:01	DRB7/DRB8	DRB1*07:01:01:03	DQA1*02:01	DQB1*02:02:01	Not included					DPA1*01:03:01:02	DPB1*04:01:01:01			7	MANIKA
cell line	HLA class II genes	HLA-DRB345	DRB, 0,B2, B6, B7, B8	HLA-DRB1	HLA-DQA1	HLA-DQB1	MTCO3P1	HLA-DQA2	HLA-DQB2	HLA-DOB	HLA-DOA	HLA-DPA1	HLA-DPB1	HLA-DPB2	HLA-DPA3	ID	cell line
