# Supplementary material for: Haplotype Shuffling and Dimorphic Transposable Elements in the Human Extended Major Histocompatibility Complex Class II Region
Source: Front Genet. 2021 May 28;12:665899. doi: 10.3389/fgene.2021.665899 (PMC8193847; doi:10.3389/fgene.2021.665899)
Supplement: Supplementary file 4 [file Table_4.XLSX]

## Sheet: ST3
Supplementary Table 4. Comparative sequence analysis of the alleles of the HLA class II genes and genomic repeat elements at 59 loci from the telomeric AluORF10 indel to the centromeric SVA-ZBTB9 within the MHC class II extended region of 95 Norman et al., (2017) haplotypic sequences obtained from homozygous cell lines. The matrix numbers 1 or 0 is an absent element and 2 is present.
	Flanking Repeats	L2a/	MLT1F/	HLA-DRB haplotypes		MIRb/			L1ME3G/	AluSc8/	HERV9-int/		Tigger4/		L1MA8/	LTR12/	AluY/	MIR3/	MLT1A1/	(ATAC)n/	MER66B/	MER2B/	L1PA13/	(TTA)n-MIRb/	MLT2C1/		MER90/	HAL1ME/	HAL1ME/	LTR16A/	Tigger13a/	Tigger13a/		MIRb/	X7A_LINE/	THE1A-int/	THE1A-int/	L1PA10/	MLT1E3/	L1MEd/	LTR41/HAL1/	L1MC4/	HERVFH19-int	Tigger4b/	MER90/				MSTB1/
	Repeat 1/Repeat 2	L2a	(GGGGAG)n			AluJb			L1ME3G	(TAATTAA)n	HERV9-int		AluY		MIR	LTR12	A-rich	7SLRNA	(GGTAGG)n	MIRb	AluSx	MER2B	L1PA13	MIRb-MER90	AluSx1		AluJr	HAL1ME	AluSg	AluSx	LTR5	MLT1		L2-MIR	Zaphod	THE1A-int	L1M4	L1PA10	(CCTTCT)n	L1MC4	(AAAT)n	L1M5	LTR19A	MIR	L2-ORSL				L1PA13

													LTR3																						LTR13-		L1PA10.	LTR5-		L1MEd
	TE indel	AluORF10	SVA-BT	HLA-DRB345	DRB2, DRB6,	LTR22B1	SVA-DRB4	HLA-DRB5	LTR14	SVA-DRB5	AluLTR12-	HLA-DRB6	HERVK3-int	HLA-DRB1	LTR12-DRB1	Alu-LTR12.DRB1	L1PA3-DRB1	MER11-DRB1	SVA-DRB1	AluDRB1	AluMER66	AluDQA1	AluDQA1(B)	AluMER90	MER90-	HLA-DQA1	AluSx.sv1	AluHAL	LTR16	SVA-DQB1	MER11-	LTR5-	HLA-DQB1	AluDQB1	DQB1	AluTHE1A	DQB1	L1PA10-	7-kb Indel	AluMT1	AluMT2	AluMT3	MTCO3P1	TIG4/	AluDQA2	ID #	HLA-DQA2	HLA-DQB2	AluDOB2
					DRB7,DRB8	DRB4			DRB5		DRB5		LTR3				(intronic)							DQA1	DQA1					fragment	DQB1	DQB1						DQB	LTR33					L1HS1-MT
	REF location	32346003	32384189				multiple	32517343	32512829	32531532	32538462	32552713	32559719	32578769	32579364	32578751	see Table 3	see Table 3	32594193	32603572	~32621979	32625934	32629720	32634001	32634949	32637406	32647187	32652010	32652876	~32653260	32655746	32657125	32659467	~32663914	~32667893	32673367	32674360	~32676160	~~32687972	~32689573	32699625	32703983	32706124	32708859	~32740293		32741444	32756453	32781456
		32346314	32386122				copies	32530287	32513385	32532999	32538760	32560022	32567345	32589848	32579821	32581032			32596780	32603844		32626239	32629999	32634251	32635931	32643671	32647484	32652295	32653193		32656815	32658083	32668383			32673677	32680448		32688307		32699910	32704299	32706955	32709255			32746394	32763470	32781764
	present or absent*	present (-)	present (-)			absent (-)	absent	present (-)	present (+)	present (+)	present (-)	present (-)	present (-)	present (-)	present (-)	present (+)	absent (+)	absent (+)	present (-)	present (+)	absent (+)	present (-)	present (-)	present (+)	present (-)	present (+)	present (+)	present (+)	present (-)	absent (-)	present (-)	present (-)	present (-)	absent (+)	absent (-)	present (+)	present (-)	absent (+)	absent	absent (-)	present (+)	present (+)	present (-)	present (-)	absent (-)		present (+)	present (-)	present (-)
	TE ID	#1	#21			#29	#22		#30	#23	#2		#31		#33	#3		#34	#24	#4	#5	#6	#7	#8	#35		#9	#10	#36	#25	#37	#38		#11	#39	#12	#40	#41	#44	#13	#14	#15		#42	#16				#17
Cell-line	Hap ID
DKB	34	1	2	DRB4*01:03:02	DRB7/DRB8	2	2	0	0	0	0	0	0	DRB1*09:01:02	0	0	2	0	0	1	1	2	2	2	2	DQA1*03:02	0	0	2	1	0	0	DQB1*03:03:02:01	1	2	2	frag	1	2	1	2	2	MTCO3P1*03	0	1	34	DQA2*01:01:02	DQB2*01:02:01	2
T7526	3	1	2	DRB4*01:03:01:01	DRB7/DRB8	2	2	0	0	0	0	0	0	DRB1*09:01:02	0	0	2	2	0	1	1	2	2	2	2	DQA1*03:02	0	0	2	1	0	0	DQB1*03:03:02:01	1	2	2	frag	1	2	1	2	2	MTCO3P1*03	0	1	3	DQA2*01:01:02	DQB2*01:02:01	2
IBW9	49	2	2	DRB4*01:01:01:01	DRB7/DRB8	2	2	0	0	0	0	0	0	DRB1*07:01:01:01	0	0	0	undetermined	0	1	1	2	2	2	2	DQA1*02:01	0	0	2	1	0	0	DQB1*02:02:01	2	1	2	2	2	0	2	2	2	MTCO3P1*04	0	frag	49	DQA2*01:01:01	DQB2*01:01:03	2
BH	55	1	2	DRB4*01:03:01:01	DRB7/DRB8	2	2	0	0	0	0	0	0	DRB1*07:01:01:01	0	0	0	undetermined	0	1	1	2	2	2	2	DQA1*02:01	0	0	2	1	0	0	DQB1*02:02:01	2	1	2	2	2	0	2	2	2	MTCO3P1*04	0	1	55	DQA2*01:01:02	DQB2*01:02:01	1
LBF	91	1	2	DRB4*01:03:01:01	DRB7/DRB8	2	2	0	0	0	0	0	0	DRB1*07:01:01:01	0	0	0	0	0	1	1	2	2	2	2	DQA1*02:01	0	0	2	1	0	0	DQB1*02:02:01	2	1	2	2	2	0	2	2	2	MTCO3P1*04	0	1	91	DQA2*01:01:02	DQB2*01:02:01	1
BER	57	1	2	DRB4*01:03:01:01	DRB7/DRB8	2	2	0	0	0	0	0	0	DRB1*07:01:01:01	0	0	0	0	0	1	1	2	2	2	2	DQA1*02:01	0	0	2	1	0	0	DQB1*02:02:01	2	1	2	2	2	0	2	2	2	MTCO3P1*04	0	1	57	DQA2*01:01:02	DQB2*01:02:01	1
PITOUT	78	2	2	DRB4*01:01:01:01	DRB7/DRB8	2	2	0	0	0	0	0	0	DRB1*07:01:01:01	0	0	0	0	0	1	1	2	2	2	2	DQA1*02:01	0	0	2	1	0	0	DQB1*02:02:01	2	1	2	2	2	0	2	2	2	MTCO3P1*04	0	1	78	DQA2*01:04:01	DQB2*01:02:01	2
MOU	83	2	2	DRB4*01:01:01:01	DRB7/DRB8	2	2	0	0	0	0	0	0	DRB1*07:01:01:01	0	0	0	0	0	1	1	2	2	2	2	DQA1*02:01	0	0	2	1	0	0	DQB1*02:02:01	2	1	2	2	2	0	2	2	2	MTCO3P1*04	0	1	83	DQA2*01:04:01	DQB2*01:02:01	2
PLH	77	1	2	DRB4*01:01:01:01	DRB7/DRB8	2	2	0	0	0	0	0	0	DRB1*07:01:01:01	0	0	0	0	0	1	1	2	2	2	2	DQA1*02:01	0	0	2	1	0	0	DQB1*02:02:01	2	1	2	2	2	0	2	2	2	MTCO3P1*04	0	1	77	DQA2*01:04:01	DQB2*01:02:01	2
BEI	58	1	2	DRB4*01:03:01:01	DRB7/DRB8	2	0	0	0	0	0	0	0	DRB1*07:01:01:01	0	0	0	0	0	1	1	2	2	2	2	DQA1*02:01	0	0	2	1	0	0	DQB1*03:03:02:01	1	2	2	frag	1	2	1	2	2	MTCO3P1*03	0	1	58	DQA2*01:01:02	DQB2*01:02:01	1
DBB	37	1	2	DRB4*01:03:01:02N	DRB7/DRB8	2	2	0	0	0	0	0	0	DRB1*07:01:01:02	0	0	0	undetermined	0	1	1	2	2	2	2	DQA1*02:01	0	0	2	1	0	0	DQB1*03:03:02:01	1	2	2	frag	1	2	1	2	2	MTCO3P1*03	0	1	37	DQA2*01:01:02	DQB2*01:02:01	1
ISH3	48	1	2	DRB4*01:03:01:01	DRB7/DRB8	2	2	0	0	0	0	0	0	DRB1*04:06:01	0	0	0	2	0	1	1	2	2	2	2	DQA1*03:01:01	0	0	2	1	0	0	DQB1*03:02:01	1	2	2	2	2	0	1	1	1	MTCO3P1*08	0	1	48	DQA2*01:01:01	DQB2*01:01:01	2
WT51	65	1	2	DRB4*01:03:01:01	DRB7/DRB8	2	2	0	0	0	0	0	0	DRB1*04:01:01	0	0	0	2	0	1	1	2	2	2	2	DQA1*03:01:01	0	0	2	1	0	0	DQB1*03:02:01	1	2	2	2	2	0	1	1	1	MTCO3P1*08	0	1	65	DQA2*01:01:01	DQB2*01:01:01	2
BSM	40	1	2	DRB4*01:03:01:01	DRB7/DRB8	2	2	0	0	0	0	0	0	DRB1*04:01:01	0	0	0	2	0	1	1	2	2	2	2	DQA1*03:01:01	0	0	2	1	0	0	DQB1*03:02:01	1	2	2	2	2	0	1	1	1	MTCO3P1*08	0	1	40	DQA2*01:01:01	DQB2*01:01:01	1
YAR	64	1	2	DRB4*01:03:01:01	DRB7/DRB8	2	2	0	0	0	0	0	0	DRB1*04:02:01	0	0	0	2	0	1	1	2	2	2	2	DQA1*03:01:01	0	0	2	1	0	0	DQB1*03:02:01	1	2	2	2	2	0	1	1	1	MTCO3P1*08	0	1	64	DQA2*01:01:01	DQB2*01:01:01	2
BM14	4	1	2	DRB4*01:03:01:01	DRB7/DRB8	2	2	0	0	0	0	0	0	DRB1*04:01:01	0	0	0	2	0	1	1	2	2	2	2	DQA1*03:01:01	0	0	2	1	0	0	DQB1*03:02:01	1	2	2	2	2	0	1	1	1	MTCO3P1*08	0	1	4	DQA2*01:01:01	DQB2*01:01:01	2
MT14B	82	1	2	DRB4*01:03:01:01	DRB7/DRB8	2	2	0	0	0	0	0	0	DRB1*04:04:01	0	0	0	2	0	1	1	2	2	2	2	DQA1*03:01:01	0	0	2	1	0	0	DQB1*03:02:01	1	2	2	2	2	0	1	1	1	MTCO3P1*08	0	1	82	DQA2*01:01:01	DQB2*01:01:01	2
BOLETH	41	1	2	DRB4*01:03:01:01	DRB7/DRB8	2	2	0	0	0	0	0	0	DRB1*04:01:01	0	0	0	undetermined	0	1	1	2	2	2	2	DQA1*03:01:01	0	0	2	1	0	0	DQB1*03:02:01	1	2	2	2	2	0	1	1	1	MTCO3P1*08	0	1	41	DQA2*01:01:01	DQB2*01:01:01	1
SSTO	72	1	2	DRB4*01:03:01:03	DRB7/DRB8	2	0	0	0	0	0	0	0	DRB1*04:03:01	0	0	0	2	0	1	1	2	2	2	2	DQA1*03:01:01	0	0	2	1	0	0	DQB1*03:05:01	1	2	2	2	2	0	1	1	1	MTCO3P1*08	0	1	72	DQA2*01:01:01	DQB2*01:01:01	2
DEU	35	1	2	DRB4*01:03:01:01	DRB7/DRB8	2	2	0	0	0	0	0	0	DRB1*04:01:01	0	0	0	2	0	1	1	2	2	2	2	DQA1*03:03:01	0	0	2	1	0	0	DQB1*03:01:01:01	1	2	2	2	2	0	1	2	2	MTCO3P1*10	0	1	35	DQA2*01:01:02	DQB2*01:01	1
JHAF	46	1	2	DRB4*01:03:01:01	DRB7/DRB8	2	0	0	0	0	0	0	0	DRB1*04:07:01	0	0	0	2	0	1	1	2	2	2	2	DQA1*03:03:01	0	0	2	1	0	0	DQB1*03:01:01:01	1	1	2	2	2	2	1	2	2	MTCO3P1*03	0	1	46	DQA2*01:01:02	DQB2*01:02:01	1
AWELLS	60	1	2	DRB4*01:03:01:01	DRB7/DRB8	0	0	0	0	0	0	0	2	DRB1*04:01:01	0	0	0	0	0	1	1	2	2	2	2	DQA1*03:03:01	2	2	2	1	2	2	DQB1*03:01:01:01	1	1	2	frag	1	2	1	2	2	MTCO3P1*03	0	1	60	DQA2*01:01:02	DQB2*01:02:01	1
MCF	85	1	2	DRB4*01:03:01:01	DRB7/DRB8	2	0	0	0	0	0	0	0	DRB1*04:01:01	0	0	0	2	0	1	1	2	2	2	2	DQA1*03:03:01	0	0	2	1	0	0	DQB1*03:01:01:01	1	1	2	frag	1	2	1	2	2	MTCO3P1*03	0	1	85	DQA2*01:03	DQB2*01:02:01	1
LKT3	89	2	2	DRB4*01:03:01:01	DRB7/DRB8	2	2	0	0	0	0	0	0	DRB1*04:05:01	0	0	0	2	0	1	1	2	2	2	2	DQA1*03:03:01	0	0	2	1	0	0	DQB1*04:01:01	1	2	2	2	2	0	1	2	2	MTCO3P1*07	0	1	89	DQA2*01:01:02	DQB2*01:02:01	1
MADURA	86	1	2	0	0	0	0	0	0	0	0	0	0	DRB1*08:01:01	2	0	0	0	0	1	1	2	2	0	0	DQA1*04:01:01	0	0	2	1	0	0	DQB1*04:02:01	1	2	2	2	2	0	1	2	2	MTCO3P1*07	0	1	86	DQA2*01:01:02	DQB2*01:02:01	1
SPL	73	1	2	0	0	0	0	0	0	0	0	0	0	DRB1*08	2	0	0	0	0	1	1	2	0	0	0	DQA1*04:01:01	0	0	2	1	0	0	DQB1*04:02:01	1	2	2	2	2	0	1	2	2	MTCO3P1*07	0	1	73	DQA2*01:01:02	DQB2*01:02:01	1
BM09	54	1	0	0	0	0	0	0	0	0	0	0	0	DRB1*08:01:01	2	0	0	0	0	1	1	2	2	0	0	DQA1*04:01:01	0	0	2	1	0	0	DQB1*04:02:01	1	2	2	2	2	0	1	2	2	MTCO3P1*07	0	1	54	DQA2*01:01:02	DQB2*01:02:01	1
KRC005	92	1	2	0	0	0	0	0	0	0	0	0	0	DRB1*08:01:01	2	0	0	0	0	1	1	2	2	0	0	DQA1*04:01:01	0	0	2	1	0	0	DQB1*04:02:01	1	2	2	2	2	0	1	2	2	MTCO3P1*07	0	1	92	DQA2*01:01:02	DQB2*01:02:01	1
BTB	39	1	2	0	0	0	0	0	0	0	0	0	0	DRB1*08:01:01	2	0	0	0	0	1	1	2	2	0	0	DQA1*04:01:01	0	0	2	1	0	0	DQB1*04:02:01	1	2	2	frag	2	0	1	2	2	MTCO3P1*07	0	1	39	DQA2*01:01:02	DQB2*01:02:01 DQB2*01:03:01	1
LUY	88	1	2	0	0	0	0	0	0	0	0	0	0	DRB1*08:03:02	2	0	0	0	0	1	1	2	2	2	2	DQA1*06:01:01	0	0	2	1	0	0	DQB1*03:01:01:02	1	1	2	frag	1	2	1	2	2	MTCO3P1*03	0	1	88	DQA2*01:01:02	DQB2*01:02:01	1
TAB	70	1	2	0	0	0	0	0	0	0	0	0	0	DRB1*08:03:02	2	0	0	undetermined	0	1	1	1	2	2	2	DQA1*01:03:01:01	2	0	0	1			DQB1*06:01:01	1	1	2	2	2	0	1	1	1	MTCO3P1*09	0	1	70	DQA2*01:01:02	DQB2*01:02:01	1
BM21	29	1	2	DRB3*02:02:01:01	DRB2	0	0	0	0	0	0	0	2	DRB1*11:01:01	2	0	0	undetermined	0	1	1	1	2	2	2	DQA1*05:05:01:01	0	0	2	1	0	0	DQB1*03:01:01:02	1	1	0	frag	1	2	1	2	2	GAP	0	1	29	DQA2*01:01:02	DQB2*01:02:01	1
JBUSH	22	1	2	DRB3*02:02:01:01	DRB2	0	0	0	0	0	0	0	2	DRB1*11:01:01	2	0	0	0	0	1	1	1	2	2	2	DQA1*05:05:01:01	0	0	2	1	0	0	DQB1*03:01:01:02	1	1	0	frag	1	2	1	2	2	GAP	0	1	22	DQA2*01:03	DQB2*01:02:01	1
SWEIG	71	1	2	DRB3*02:02:01:01	DRB2	0	0	0	0	0	0	0	2	DRB1*11:01:01	2	0	0	undetermined	0	1	1	1	2	2	2	DQA1*05:05:01:01	0	0	2	1	0	0	DQB1*03:01:01:02	1	1	0	frag	1	2	1	2	2	MTCO3P1*03	0		71	Not included	Not included
JVM	5	1	2	DRB3*02:02:01:01	DRB2	0	0	0	0	0	0	0	2	DRB1*11:02:01	2	0	0	0	0	1	1	1	2	2	2	DQA1*05:05:01:01	0	0	2	1	0	0	DQB1*03:01:01:02	1	1	0	frag	1	2	1	2	2	MTCO3P1*03	0	1	5	DQA2*01:01:01	DQB2*01:01:01	2
JO528239	45	1	2	DRB3*02:02:01:01	DRB2	0	0	0	0	0	0	0	2	DRB1*11:04:01	2	0	0	0	0	1	1	1	2	2	2	DQA1*05:05:01:01	0	0	2	1	0	0	DQB1*03:01:01:02	1	1	0	frag	1	2	1	2	2	MTCO3P1*03	0	1	45	DQA2*01:01:02	DQB2*01:02:01	1
TISI	68	1	2	DRB3*02:02:01:01	DRB2	0	0	0	0	0	0	0	2	DRB1*11:03	2	0	0	0	0	1	1	1	2	2	2	DQA1*05:05:01:01	0	0	2	1	0	0	DQB1*03:01:01:02	1	1	0	frag	1	2	1	2	2	MTCO3P1*03	0	1	68	DQA2*01:01:02	DQB2*01:02:01	1
BM15	42	1	2	DRB3*02:02:01:01	DRB2	0	0	0	0	0	0	0	2	DRB1*11:02:01	2	0	0	0	0	1	1	1	2	2	2	DQA1*05:05:01:01	0	0	2	1	0	0	DQB1*03:19	1	1	2	frag	1	2	1	2	2	MTCO3P1*03	0	2	42	DQA2*01:06	DQB2*01:02:01	1
SP0010	74	1	2	DRB3*02:02:01:01	DRB2	2	2	0	2	0	0	0	0	DRB1*11:01:01	2	0	0	2	0	1	1	2	2	2	2	DQA1*01:02:02	0	0	2	1	0	0	DQB1*05:02:01	1	1	2	frag	1	2	1	2	2	MTCO3P1*03	0	1	74	DQA2*01:03	DQB2*01:02:01	1
FPAF	23	1	2	DRB3*02:02:01:01	DRB2	0	0	0	0	0	0	0	2	DRB1*11:04:01	2	0	0	0	0	1	1	1	2	2	2	DQA1*01:03:01:02	0	0	0	1	2	2	DQB1*06:03:01	1	1	2	2	1	0	1	1	1	MTCO3P1*02	2	1	23	DQA2*01:01:04	DQB2*01:02:01	1
BM16	30	1	2	DRB3*02:02:01:01	DRB2	0	0	0	0	0	0	0	2	DRB1*12:01:01	2	0	0	undetermined	0	1	1	1	2	2	2	DQA1*05:05:01:03	0	0	2	1	0	0	DQB1*03:01:01:01	1	1	2	frag	1	2	1	1	1	GAP	0	1	30	DQA2*01:01:03	DQB2*01:03:01	1
KOSE	20	1	0	DRB3*02:02:01:01	DRB2	0	0	0	0	0	0	0	2	DRB1*13:02:01	2	0	0	0	0	1	1	1	0	0	0	DQA1*01:02:01:04	0	0	0	1	0	0	DQB1*05:03:01:01	1	1	2	2	1	0	1	1	1	MTCO3P1*01/05	2	1	20	DQA2*01:01:04	DQB2*01:02:01	1
HOR	50	1	2	DRB3*03:01:01	DRB2	0	0	0	0	0	0	0	2	DRB1*13:02:01	2	0	0	0	0	1	1	1	2	2	2	DQA1*01:02:01:04	2	2	2	1	2	2	DQB1*06:04:01	1	1	2	2	1	0	1	1	1	MTCO3P1*05	2	1	50	DQA2*01:01:01	DQB2*01:01:01	2
WT47	9	1	2	DRB3*03:01:01	DRB2	0	0	0	0	0	0	0	2	DRB1*13:02:01	2	0	0	0	0	1	1	1	0	0	2	DQA1*01:02:01:04	2	2	2	1	2	2	DQB1*06:04:01	1	1	2	2	1	0	1	1	1	MTCO3P1*05	2	1	9	DQA2*01:01:01	DQB2*01:01:01	2
SLE005	13	1	2	DRB3*03:01:01	DRB2	0	0	0	0	0	0	0	2	DRB1*13:02:01	2	0	0	0	0	1	1	1	2	0	2	DQA1*01:02:01:04	2	2	2	1	2	2	DQB1*06:04:01	1	1	2	2	1	0	1	1	1	MTCO3P1*05	2	1	13	DQA2*01:01:01	DQB2*01:01:01	2
OMW	80	1	2	DRB3*01:01:02:01	DRB2	0	0	0	0	0	0	0	2	DRB1*13:01:01	2	0	0	0	0	1	1	1	2	2	2	DQA1*01:03:01:02	2	2	2	1	2	2	DQB1*06:03:01	1	1	2	2	1	0	1	1	1	MTCO3P1*02	2	1	80	DQA2*01:01:01	DQB2*01:01:01	2
APD	31	1	2	DRB3*02:02:01:01	DRB2	0	0	0	0	0	0	0	2	DRB1*13:01:01	2	0	0	0	0	1	1	1	2	2	2	DQA1*01:03:01:02	2	2	2	1	2	2	DQB1*06:03:01	1	1	2	2	1	0	1	1	1	MTCO3P1*02	2	2	31	DQA2*01:01:01	DQB2*01:01:03	1
CB6B	28	1	2	DRB3*02:02:01:01	DRB2	0	0	0	0	0	0	0	2	DRB1*13:01:01	2	0	0	undetermined	0	1	1	1	2	2	2	DQA1*01:03:01:02	2	2	2	1	2	2	DQB1*06:03:01	1	1	2	2	1	0	1	1	1	MTCO3P1*02	2	2	28	DQA2*01:01:01	DQB2*01:01:03	1
WDV	10	1	2	DRB3*01:01:02:01	DRB2	0	0	0	0	0	0	0	2	DRB1*13:01:01	2	0	0	0	0	1	1	1	2	2	2	DQA1*01:03:01:02	2	2	2	1	2	2	DQB1*06:03:01	1	1	2	2	1	0	1	2	2	MTCO3P1*02	2	1	10	DQA2*01:01:02	DQB2*01:02:01	1
TEM	69	1	2	DRB3*02:24	DRB2	0	0	0	0	0	0	0	2	DRB1*14:01:01	2	0	0	undetermined	0	1	1	1	2	2	2	DQA1*01:04:01:01	2	2	2	1	2	2	DQB1*05:03:01:01	1	1	2	frag	1	0	1	1	1	MTCO3P1*06	2	1	69	DQA2*01:01:01	DQB2*01:01:01	2
EK	24	1	2	DRB3*02:02:01:01	DRB2	0	0	0	0	0	0	0	2	DRB1*14:54:01	2	0	0	0	0	1	1	1	2	2	2	DQA1*01:04:01:01	2	2	2	1	2	2	DQB1*05:03:01:01	1	1	2	2	1	0	1	1	1	MTCO3P1*06	2	2	24	DQA2*01:01:01	DQB2*01:01:03	1
31227ABO	33	1	0	DRB3*02:02:01:01	DRB2	0	0	0	0	0	0	0	2	DRB1*14:54:01	2	0	0	0	0	1	1	1	0	0	0	DQA1*01:04:01:01	0	0	0	1	0	0	DQB1*05:03:01:01	1	1	0	frag	1	0	1	2	2	MTCO3P1*06	2	1	33	DQA2*01:03	DQB2*01:02:01	1
KGU	21	1	2	DRB3*02:02:01:01	DRB2	0	0	0	0	0	0	0	2	DRB1*14:04	2	0	0	undetermined	0	1	1	1	0	0	2	DQA1*01:04:02	2	2	2	1	2	0	DQB1*06:01:01	1	1	2	2	2	0	2	1	1	GAP	0	1	21	DQA2*01:05:01	DQB2*01:01:02	1
LZL	17	1	2	DRB3*01:01:02:01	DRB2	0	0	0	0	0	0	0	2	DRB1*14:02:01	2	0	0	undetermined	0	1	1	1	2	2	2	DQA1*05:03	0	0	2	1	0	0	DQB1*03:01:01:01	1	1	2	frag	1	2	1	2	2	GAP	0	1	17	DQA2*01:01:02	DQB2*01:02:01	1
AMALA	32	1	2	DRB3*01:01:02:01	DRB2	0	0	0	0	0	0	0	2	DRB1*14:02:01	2	0	0	0	0	1	1	1	2	2	2	DQA1*05:03	0	0	2	2 frag	0	0	DQB1*03:01:01:01	1	1	0	frag	1	2	1	2	2	GAP	0	1	32	DQA2*01:01:02	DQB2*01:02:01	1
RSH	14	1	2	DRB3*01:01:02:01	DRB2	0	0	0	0	0	0	0	2	DRB1*03:02:01	2	0	0	0	0	1	1	1	0	0	0	DQA1*04:01:01	0	0	2	1	0	0	DQB1*04:02:01	1	1	2	frag	1	0	1	1	2	MTCO3P1*07	0	1	14	DQA2*01:07	DQB2*01:02:01	1
WT49	8	1	2	DRB3*02:02:01:01	DRB2	0	0	0	0	0	0	0	2	DRB1*03:01:01:01	0	0	0	0	0	1	1	1	2	2	2	DQA1*05:01:01:01	0	0	2	1	0	0	DQB1*02:01:01	2	1	2	frag	1	0	1	2	2	MTCO3P1*01	2	1	8	DQA2*01:03	DQB2*01:02:01	1
LO081785	18	1	2	DRB3*02:02:01:01	DRB2	0	0	0	0	0	0	0	2	DRB1*03:01:01:01	2	0	0	0	0	1	1	1	2	2	2	DQA1*05:01:01:01	0	0	2	2 frag	0	0	DQB1*02:01:01	2	1	2	2	1	0	1	1	1	MTCO3P1*01	0	1	18	DQA2*01:03	DQB2*01:02:01	1
EJ32B	25	1	2	DRB3*02:02:01:01	DRB2	0	0	0	0	0	0	0	2	DRB1*03:01:01:01	2	0	0	0	0	1	1	1	0	2	2	DQA1*05:01:01:01	0	0	2	1	0	0	DQB1*02:01:01	2	1	2	2	1	0	1	1	1	MTCO3P1*01	2	1	25	DQA2*01:04:01	DQB2*01:02:01	2
QBL	15	1	2	DRB3*02:02:01:01	DRB2	0	0	0	0	0	0	0	2	DRB1*03:01:01:02	2	0	0	0	0	1	1	1	2	2	2	DQA1*05:01:01:01	0	0	2	2 frag	0	0	DQB1*02:01:01	2	1	2	2	1	0	1	1	1	MTCO3P1*01	0	1	15	DQA2*01:04:01	DQB2*01:02:01	1
DUCAF	26	1	2	DRB3*02:02:01:01	DRB2	0	0	0	0	0	0	0	2	DRB1*03:01:01:01	2	0	0	0	0	1	1	1	2	2	2	DQA1*05:01:01:01	0	0	2	1	0	0	DQB1*02:01:01	2	1	2	2	1	0	1	1	1	MTCO3P1*01	2	1	26	DQA2*01:04:01	DQB2*01:02:01	2
STEINLIN	12	1	2	DRB3*01:01:02:01	DRB2	0	0	0	0	0	0	0	2	DRB1*03:01:01:01	2	0	0	0	0	1	1	1	2	2	2	DQA1*05:01:01:02	0	0	2	2 frag	0	0	DQB1*02:01:01	2	1	2	frag	1	0	1	1	1	MTCO3P1*01	2	2	12	DQA2*01:01:01	DQB2*01:01:03
PF04015	16	1	2	DRB3*01:01:02:01	DRB2	0	0	0	0	0	0	0	2	DRB1*03:01:01:01	2	0	0	0	0	1	1	1	2	2	2	DQA1*05:01:01:02	0	0	2	2 frag	0	0	DQB1*02:01:01	2	1	2	2	1	0	1	1	1	MTCO3P1*01	2	2	16	DQA2*01:01:01	DQB2*01:01:03	1
VAVY	11	1	2	DRB3*01:01:02:01	DRB2	0	0	0	0	0	0	0	2	DRB1*03:01:01:01	2	0	0	0	0	1	1	1	2	2	2	DQA1*05:01:01:02	0	0	2	2 frag	0	0	DQB1*02:01:01	2	1	2	2	1	0	1	1	1	MTCO3P1*01	2	2	11	DQA2*01:01:01	DQB2*01:01:03	1
LO541265	19	1	2	DRB3*01:01:02:01	DRB2	0	0	0	0	0	0	0	2	DRB1*03:01:01:01	2	0	0	0	0	1	1	1	2	2	2	DQA1*05:01:01:02	0	0	2	1	0	0	DQB1*02:01:01	2	1	2	2	1	0	1	1	1	MTCO3P1*01	2	2	19	DQA2*01:01:01	DQB2*01:01:03	1
COX	27	1	2	DRB3*01:01:02:01	DRB2	0	0	0	0	0	0	0	2	DRB1*03:01:01:01	2	0	0	0	0	1	1	1	2	2	2	DQA1*05:01:01:02	0	0	2	2 frag	0	0	DQB1*02:01:01	2	1	2	2	1	0	1	1	1	MTCO3P1*01	2	2	27	DQA2*01:01:01	DQB2*01:01:03	1
JESTHOM	47	1	2		DRB6	0	0	0	0	0	0	2	0	DRB1*01:01:01	2	0	0	0	0	2	2	1	2	0	2	DQA1*01:01:01	0	2	2	1	2	2	DQB1*05:01:01:02	1	1	2	2	1	0	1	2	2	MTCO3P1*09	0	1	47	DQA2*01:01:02	DQB2*01:02:01	1
SA	63	1	2		DRB6	0	0	0	0	0	0	2	2	DRB1*01:01:01	2	0	0	undetermined	0	2	2	1	2	2	2	DQA1*01:01:01	2	2	2	1	2	2	DQB1*05:01:01:02	1	1	2	2	2	0	1	2	2	MTCO3P1*09	0	1	63	DQA2*01:01:02	DQB2*01:02:01	1
WT100BIS	1	1	2		DRB6	0	0	0	0	0	0	2	0	DRB1*01:01:01	2	0	0	0	0	2	2	1	0	0	2	DQA1*01:01:01	0	2	2	1	2	2	DQB1*05:01:01:02	1	1	2	2	1	0	1	2	2	MTCO3P1*09	0	1	1	DQA2*01:01:02	DQB2*01:02:01	1
KAS116	94	1	2		DRB6	0	0	0	0	0	0	2	0	DRB1*01:01:01	2	0	0	0	0	2	2	1	0	0	2	DQA1*01:01:01	2	2	2	1	2	2	DQB1*05:01:01:02	1	1	2	2	1	0	1	2	2	MTCO3P1*09	0	1	94	DQA2*01:01:04	DQB2*01:02:01	1
MZO70782	81	2	2		DRB6	0	0	0	0	0	0	2	0	DRB1*01:02:01	2	0	0	0	0	2	2	1	0	0	2	DQA1*01:01:02	2	2	2	1	2	2	DQB1*05:01:01:01	1	1	2	2	1	0	1	2	2	MTCO3P1*09	0	2	81	DQA2*01:01:04	DQB2*01:02:01	1
LWAGS	87	2	2		DRB6	0	0	0	0	0	0	2	0	DRB1*01:02:01	2	0	0	0	0	2	2	1	2	0	2	DQA1*01:01:02	2	2	2	1	2	2	DQB1*05:01:01:01	1	1	2	2	1	0	1			MTCO3P1*09	Not included	Not included	87	Not included	Not included
HO104	51	2	2	DRB5*01:01:01	DRB6	0	0	2	2	2	2	2	2	DRB1*15:01:01:01	2	2	0	0	2	2	1	2	2	2	2	DQA1*01:02:01:01	0	2	2	1	2	2	DQB1*06:02:01	1	1	2	2	1	0	1	1	1	MTCO3P1*02	2	1	51	DQA2*01:01:01	DQB2*01:01:01	2
LD2B	90	2	2	DRB5*01:01:01	DRB6	0	0	2	2	2	2	2	2	DRB1*15:01:01:01	2	2	0	0	2	2	1	2	2	2	2	DQA1*01:02:01:01	2	2	2	1	2	2	DQB1*06:02:01	1	1	2	2	1	0	1	1	1	MTCO3P1*02	2	1	90	DQA2*01:01:01	DQB2*01:01:01	2
EA	52	2	2	DRB5*01:01:01	DRB6	0	0	2	2	2	2	2	2	DRB1*15:01:01:01	2	2	0	0	2	2	1	2	2	2	2	DQA1*01:02:01:01	2	2	2	1	2	2	DQB1*06:02:01	1	1	2	2	1	0	1	1	1	MTCO3P1*02	2	1	52	DQA2*01:01:01	DQB2*01:01:01	2
SCHU	75	2	2	DRB5*01:01:01	DRB6	0	0	2	2	2	2	2	2	DRB1*15:01:01:01	2	2	0	0	2	2	1	2	2	2	2	DQA1*01:02:01:01	2	2	2	1	2	2	DQB1*06:02:01	1	1	2	2	1	0	1	1	1	MTCO3P1*02	2	1	75	DQA2*01:01:01	DQB2*01:01:01	2
MGAR	84	2	2	DRB5*01:01:01	DRB6	0	0	2	2	2	2	2	2	DRB1*15:01:01:01	2	2	0	0	2	2	1	2	2	2	2	DQA1*01:02:01:01	2	2	2	1	2	2	DQB1*06:02:01	1	1	2	2	1	0	1	2	2	MTCO3P1*02	2	1	84	DQA2*01:01:02	DQB2*01:02:01	1
PGF	6	2	2	DRB5*01:01:01	DRB6	0	0	2	2	2	2	2	2	DRB1*15:01:01:01	2	2	0	0	2	2	1	2	2	2	2	DQA1*01:02:01:05	2	2	2	1	2	2	DQB1*06:02:01	1	1	2	2	1	0	1	1	1	MTCO3P1*02	2	1	6	DQA2*01:01:01	DQB2*01:01:01	2
AMA1	61	1	2	DRB5*01:01:01	DRB6	0	0	2	2	2	2	2	2	DRB1*15:03:01:02	2	2	0	0	2	2	1	2	2	2	2	DQA1*01:02:01:02	0	2	2	1	2	2	DQB1*06:02:01	1	1	2	2	1	0	1	0	1	MTCO3P1*02	2	1	61	DQA2*01:01:01	DQB2*01:01:XX_Syno_C159G_G342A	2
BGE	56	1	2	DRB5*01:02	DRB6	0	0	2	0	0	0	2	2	DRB1*15:02:01	2	2	0	0	0	1	1	1	2	2	2	DQA1*01:03:01:01	0	2	2	1	0	0	DQB1*06:01:01	1	1	0	frag	1	2	1	2	2	MTCO3P1*03			56	Not included	Not included
AKIBA	62	1	2	DRB5*01:02	DRB6	0	0	2	2	2	2	2	2	DRB1*15:02:01	2	2	0	0	2	2	1	2	2	2	2	DQA1*01:03:01:01	2	2	2	1	2	2	DQB1*06:01:01	1	1	2	2	2	0	1	1	1	MTCO3P1*04	0	1	62	DQA2*01:05:01	DQB2*01:01:02	1
KAWASAKI	93	1	2	DRB5*01:02	DRB6	0	0	2	2	2	2	2	2	DRB1*15:02:01	2	2	0	0	2	2	1	2	2	2	2	DQA1*01:03:01:01	2	0	0	0	0	2	DQB1*06:01:01	1	1	2	2	2	0	2	1	1	MTCO3P1*04	0	1	93	DQA2*01:05:01	DQB2*01:01:02	1
E481324	53	1	2	DRB5*01:02	DRB6	0	0	2	2	2	2	2	2	DRB1*15:02:01	2	2	0	undetermined	2	2	1	2	2	2	2	DQA1*01:03:01:01	0	0	0	0	0	0	DQB1*06:01:01	1	1	2	2	2	0	2	1	1	MTCO3P1*04	0	1	53	DQA2*01:05:01	DQB2*01:01:02
WJRO76	95	2	2	DRB5*02:02	DRB6	0	0	2	2	2	2	2	2	DRB1*16:02:01	2	2	0	0	0	2	1	2	2	2	2	DQA1*01:02:02	2	2	2	1	2	2	DQB1*05:02:01	1	1	2	frag	1	2	1	2	2	MTCO3P1*03	0	1	95	DQA2*01:01:02	DQB2*01:01:01	2
AZH	59	1	2	DRB5*02:02	DRB6	0	0	2	2	2	2	2	2	DRB1*16:01:01	2	2	0	0	0	2	1	2	2	2	2	DQA1*01:02:02	0	0	0	1	0	2	DQB1*05:02:01	1	1	2	frag	1	2	1	2	2	MTCO3P1*03	0	1	59	DQA2*01:01:02	DQB2*01:02:01	1
CALEGORO	38	1	2	DRB5*02:02	DRB6	0	0	2	2	2	2	2	2	DRB1*16:01:01	2	2	0	0	2	2	1	2	2	2	2	DQA1*01:02:02	2	0	0	1	2	2	DQB1*05:02:01	1	1	2	frag	1	2	1	1	1	MTCO3P1*03	0	1	38	DQA2*01:01:02	DQB2*01:02:01	1
KAS011	43	1	2	DRB5*02:02	DRB6	0	0	2	2	2	2	2	2	DRB1*16:01:01	2	2	0	undetermined	2	2	1	2	2	2	2	DQA1*01:02:02	0	0	0	1	0	2	DQB1*05:02:01	1	1	2	frag	1	2	1	2	2	MTCO3P1*03	0	1	43	DQA2*01:01:02	DQB2*01:02:01	1
WT24	66	1	2	DRB5*02:02	DRB6	0	0	2	2	2	2	2	2	DRB1*16:01:01	0	0	0	0	2	2	1	2	2	2	2	DQA1*01:02:02	2	2	2	1	2	2	DQB1*05:02:01	1	1	2	frag	1	2	1	2	2	MTCO3P1*03	0	1	66	DQA2*01:03	DQB2*01:02:01	1
RML	76	1	2	DRB5*02:02	DRB6	0	0	2	2	2	2	2	2	DRB1*16:02:01	0	0	0	0	0	2	1	2	2	2	2	DQA1*05:05:01:03	0	0	2	1	0	0	DQB1*03:01:01:01	1	1	2	2	1	2	1	2	2	MTCO3P1*03	0	1	76	DQA2*01:01:02	DQB2*01:02:01	1
WAR	67	1	2	DRB5*02:02	DRB6	0	0	2	2	2	2	2	2	DRB1*16:02:01	0	0	0	0	2	2	1	1	2	2	2	DQA1*05:05:01:03	0	0	2	1	0	0	DQB1*03:01:01:01	1	1	2	frag	1	2	1	2	2	MTCO3P1*03	0	1	67	DQA2*01:01:02	DQB2*01:02:01	1
JY	44			DRB4*01:02	DRB7/DRB8									DRB1*04:04:01												DQA1*01:03:01:02							DQB1*04:01:01													44
DEM	36			DRB4*01:03:01:01	DRB7/DRB8									DRB1*04:01:01												DQA1*01:02:02							DQB1*03:02:01													36
PF97387	79			DRB4*01:03:01:01	DRB7/DRB8									DRB1*04:01:01												DQA1*03:03:01							DQB1*03:01:01:01													79
WIN	2			DRB4*01:03:01:01	DRB7/DRB8									DRB1*07:01:01:01												DQA1*02:01							DQB1*02:02:01													2
MANIKA	7			DRB4*01:03:01:01	DRB7/DRB8									DRB1*07:01:01:03												DQA1*02:01							DQB1*02:02:01													7
	TE ID	#1	#21			#29	#22		#30	#23	#2		#31		#33	#3		#34	#24	#4	#5	#6	#7	#8	#35		#9	#10	#36	#25	#37	#38		#11	#39	#12	#40	#41	#44	#13	#14	#15		#42	#16				#17
													LTR3																						LTR13-		L1PA10.	LTR5-	7-kb Indel	L1MEd
	TE indel	AluORF10	SVA-BT	HLA-DRB345	DRB2,DRB6,	LTR22B1	SVA-DRB4	HLA-DRB5	LTR14	SVA-DRB5	AluLTR12-	HLA-DRB6	HERVK3-int	HLA-DRB1	LTR12-DRB1	Alu-LTR12.DRB1	L1PA3-DRB1	MER11-DRB1	SVA-DRB1	AluDRB1	AluMER66	AluDQA1	AluDQA1(B)	AluMER90	MER90-	HLA-DQA1	AluSx.sv1	AluHAL	LTR16	SVA-DQB1	MER11-	LTR5-	HLA-DQB1	AluDQB1	DQB1	AluTHE1A	DQB1	L1PA10-		AluMT1	AluMT2	AluMT3	MTCO3P1	TIG4/	AluDQA2	ID #	HLA-DQA2	HLA-DQB2	AluDOB2
					DRB7, DRB8	DRB4			DRB5		DRB5		LTR3											DQA1	DQA1					fragment	DQB1	DQB1						DQB						L1HS1-MT
Undedermined means the element was present, but in a different location than expected either due to a sequencing assembly error or a nautral genetic rearrangement.
[truncated: 14 more columns]
