# Supplementary material for: Haplotype Shuffling and Dimorphic Transposable Elements in the Human Extended Major Histocompatibility Complex Class II Region
Source: Front Genet. 2021 May 28;12:665899. doi: 10.3389/fgene.2021.665899 (PMC8193847; doi:10.3389/fgene.2021.665899)
Supplement: Supplementary file 5 [file Table_5.XLSX]

## Sheet: ST4
Supplementary Table 5. Linkage counts (%) between some dimorphic TEs (indels) and HLA class II gene alleles and haplotypes
ID #	Dimorphic TE	Gene allele linkage	No. haplotypes
		89 haplotypes	(% of gene allele)
1	AluORF10 (n, 13)	DRB5*01:01:01	6 of 7 (85.7%)
2	AluORF10 (n, 13)	DRB5*02:02	1 of 7 (14.3%)
3	AluORF10 (n, 13)	DRB4*01:01:01:01	4 of 5 (80%)
4	AluORF10 (n, 13)	DRB1*15:01:01:01	6 of 6 (100%)
5	AluORF10 (n, 13)	DRB1*16:02:01	1 of 3 (33.3%)
6	AluORF10 (n, 13)	DRB1*01:02:01	2 of 2 (100%)
7	AluORF10 (n, 13)	DRB1*07:01:01:01	3 of 9 (33.3%)
8	AluORF10 (n, 13)	DRB1*04:05:01	1 of 1 (100%)
9	LTR22B1.DRB4 (n, 24)	DRB4*01	23 of 24 (95.8%)
10	LTR22B1.DRB4 (n, 24)	DRB3*02:02	1 of 22 (4.5%)
11	SVA-DRB4 (n, 20)	DRB4*01	19 0f 24 (86.4%)
12	SVA-DRB4 (n, 20)	DRB3*02:02	1 of 22 (4.5%)
13	LTR14.DRB5 (n, 18)	DRB5*01/DRB5*02	17 of 18 (94.4%)
14	LTR14.DRB5 (n, 18)	DR3B*02:02	1 of 22 (4.5%)
15	SVA-DRB5	DRB5*01/DRB5*02	17 of 18 (94.4%)
16	AluLTR12.DRB5	DRB5*01/DRB5*02	17 of 18 (94.4%)
17	SVA-DRB1 (n, 14)	DRB15/DRB16	14 of 18 (77.8%)
18	SVA-DRB1 (n, 14)	DQA1*01:02	10 of 12 (83.3%)
19	SVA-DRB1 (n, 14)	DQA1*01:03:01:01	3 of 4 (75%)
20	SVA-DRB1 (n, 14)	DQA1*05:05:01:03	1 of 5 (20%)
21	SVA-DRB1 (n, 14)	DQB1*03:01:01:01	1 of 15 (6.7%)
22	SVA-DRB1 (n, 14)	DQB1*05:02:01	3 of 5 (60%)
23	SVA-DRB1 (n, 14)	DQB1*06:01:01	3 of 6 (50%)
24	SVA-DRB1 (n, 14)	DQB1*06:02:01	7 of 7 (100%)
25	AluDRB1 (n, 23)	DRB1*15	10 of 11 (90.9%)
26	AluDRB1 (n, 23)	DRB1*16	7 of 7 (100%)
27	AluDRB1 (n, 23)	DRB1*01	6 of 6 (100%)
28	AluDRB1 (n, 23)	DQA1*01:02	12 of 12 (100%)
29	AluDRB1 (n, 23)	DQA1*01:03:01:01	3 of 4 (75%)
30	AluDRB1 (n, 23)	DQA1*01:01	6 of 6 (100%)
31	AluDRB1 (n, 23)	DQA1*05:05:01:03	2 of 2 (100%)
32	AluDRB1 (n, 23)	DQB1*03:01:01:01	2 of 15 (13.3%)
33	AluDRB1 (n, 23)	DQB1*05:02:01	5 of 5 (100%)
34	AluDRB1 (n, 23)	DQB1*05:01:01	6 of 6 (100%)
35	AluDRB1 (n, 23)	DQB1*06:01:01	3 of 6 (50%)
36	AluDRB1 (n, 23)	DQB1*06:02:01	7 of 7 (100%)
37	AluMER66 (n, 6)	DRB1*01:01:01	6 of 6 (100%)
38	AluMER66 (n, 6)	DQA1*01:01	6 of 6 (100%)
39	AluMER66 (n, 6)	DQB1*05:01:01	6 of 6 (100%)
40	AluDQA1 (n, 47)	DRB1*08	6 of 7 (85.7%)
41	AluDQA1 (n, 47)	DRB1*11	1 of 9 (11.1%)
42	AluDQA1 (n, 47)	DRB1*15/DRB1*16	16 of 18 (88.9%)
43	AluDQA1 (n, 47)	DRB1*07:01:01	9 of 9 (100%)
44	AluDQA1 (n, 47)	DRB1*04	13 of 13 (100%)
45	AluDQA1 (n, 47)	DRB1*09:01:02	2 of 2 (100%)
46	AluDQA1 (n, 47)	DQA1*04	5 of 5 (100%)
47	AluDQA1 (n, 47)	DQA1*01:02	13 of 18 (72.2%)
48	AluDQA1 (n, 47)	DQA!*01:03	3 of 9 (33.3%)
49	AluDQA1 (n, 47)	DQA1*02:01	9 of 9 (100%)
50	AluDQA1 (n, 47)	DQA1*03	15 of 15 (100%)
51	AluDQA1 (n, 47)	DQA1*05:05:01:03	1 of 2 (50%)
52	AluDQA1 (n, 47)	DQA1*06:01:01	1 of 1 (100%)
53	AluDQA1 (n, 47)	DQB1*02:02:01	7 of 7 (100%)
54	AluDQA1 (n, 47)	DQB1*03:01:01	18 of 29 (62.1%)
55	AluDQA1 (n, 47)	DQB1*04:01:01	1 of 1 (100%)
56	AluDQA1 (n, 47)	DQB1*04:02:01	5 of 5 (100%)
57	AluDQA1 (n, 47)	DQB1*05:02:01	6 of 6 (100%)
58	AluDQA1 (n, 47)	DQB1*06:01:01	3 of 6 (50%)
59	AluDQA1 (n, 47)	DQB1*06:02:01	7 of 7 (100%)
60	AluSx.sv1 (n, 25)	DQA*01	24 of 36 (66.7%)
61	AluSx.sv1 (n, 25)	DQA1*03:03:01	1 of 5 (20%)
62	AluSx.sv1 (n, 25)	DQB1*03:01:01	1 of 29 (3.5%)
63	AluSx.sv1 (n, 25)	DQB1*05:01:01	4 of 6 (66.7%)
64	AluSx.sv1 (n, 25)	DQB1*05:02:01	3 of 5 (60%)
65	AluSx.sv1 (n, 25)	DQB1*05:03:01	2 of 3 (66.7%)
66	AluSx.sv1 (n, 25)	DQB1*06	15 of 20 (75%)
67	AluHAL (n, 27)	DQA*01	26 of 36 (72.2%)
68	AluHAL (n, 27)	DQA1*03:03:01	1 of 5 (20%)
69	AluHAL (n, 27)	DQB1*03:01:01	1 of 29 (3.5%)
70	AluHAL (n, 27)	DQB1*05:01:01	6 of 6 (100%)
71	AluHAL (n, 27)	DQB1*05:02:01	2 of 5 (40%)
72	AluHAL (n, 27)	DQB1*05:03:01:01	2 of 3 (66.7%)
73	AluHAL (n, 27)	DQB1*06	16 of 20 (80%)
74	SVA-DQB1 (n, 7)	DRB1*14:02:01	1 of 2 (50%)
75	SVA-DQB1 (n, 7)	DRB1*03:01:01:01	6 of 10 (60%)
76	SVA-DQB1 (n, 7)	DQA1*05:01:01:02	6 of 10 (60%)
77	SVA-DQB1 (n, 7)	DQA1*05:03	1 of 2 (50%)
78	SVA-DQB1 (n, 7)	DQB1*02:01:01	6 of 10 (60%)
79	SVA-DQB1 (n, 7)	DQB1*03:01:01	1 of 29 (3.5%)
80	MER11.DQB1 (n, 28)	DQA*01	28 of 36 (77.8%)
81	MER11.DQB1 (n, 28)	DQA1*03:03:01	1 of 2 (50%)
82	MER11.DQB1 (n, 28)	DQB1*05	13 of 17 (76.5%)
83	MER11.DQB1 (n, 28)	DQB1*06	16 of 20 (80%)
84	MER11.DQB1 (n, 28)	DQB1*03:01:01	1 of 29 (3.5%)
85	AluDQB1 (n, 17)	DQA1*05:01:01	10 of 10 (100%)
86	AluDQB1 (n, 17)	DQA1*02:01	7 of 9 (71.4%)
87	AluDQB1 (n, 17)	DQB1*02	17 of 17 (100%)
88	LTR13.DQB1 (n, 19)	DQA1*04:01:01	5 of 6 (83.3%)
89	LTR13.DQB1 (n, 19)	DQA1*02:01	2 of 9 (22.2%)
90	LTR13.DQB1 (n, 19)	DQA1*03	12 of 15 (80%)
91	LTR13.DQB1 (n, 19)	DQB1*04:02:01	6 of 7 (85.7%)
92	LTR13.DQB1 (n, 19)	DQB1*02/*03/*05	12 of 12 (100%)
93	LTR13.DQB1 (n, 19)	DQB1*01	1 of 14 (7.1%)
94	AluMT1 (n, 10)	DQB1*02:02:01	7 of 7 (100%)
95	AluMT1 (n, 10)	DQB1*06:01:01	3 of 6 (50%)
96	AluMT2/AluMT3	MTCO3P1*01	1 of 10 (10%)
97	AluMT2/AluMT3	MTCO3P1*02	1 of 7 (14.3%)
98	AluMT2/AluMT3	MTCO3P1*03	21 of 22 (96.5%)
99	AluMT2/AluMT3	MTCO3P1*04	7 of 10 (70%)
100	AluMT2/AluMT3	MTCO3P1*07	6.5 of 7 (92.9%)
101	AluMT2/AluMT3	MTCO3P1*08	0 of 8 (0%)
102	AluMT2/AluMT3	MTCO3P1*09	3 of 5 (60%)
103	AluMT2/AluMT3	MTCO3P1*10	1 o 1 (100%)
104	AluDQA2 (n, 11)	DRB1*03	5 of 11 (45.5%)
105	AluDQA2 (n, 11)	DRB1*13	2 of 7 (28.6%)
106	AluDQA2 (n, 11)	DRB1*11	1 of 11 (9.1%)
107	AluDQA2 (n, 11)	DRB1*14	1 of 6 (16.7%)
108	AluDQA2 (n, 11)	DRB1*01	1 of 6 (16.7%)
109	AluDQA2 (n, 11)	DRB1*07	1 of 9 (11.1%)
110	AluDQA2 (n, 11)	DQA1*05:01/DQB1*02:01	5 of 10 (50%)
111	AluDQA2 (n, 11)	DQA1*01/DQB1*05	2 of 11 (18.2%)
112	AluDQA2 (n, 11)	DQA1*01:03/DQB1*06:03	2 of 4 (50%)
113	AluDQA2 (n, 11)	DQA2*01:01:01/DQB2*01:01:03	9 of 9 (100%)
114	AluDQA2 (n, 11)	DQA2*01:06/DQB2*01:02:01	1 of 1 (100%)
115	AluDQA2 (n, 11)	DQA2*01:01:04/DQB2*01:02:01	1 of 4 (25%)
116	AluDQB2 (n, 27)	MTCO3P1*01	2 of 10 (20%)
117	AluDQB2 (n, 27)	MTCO3P1*02	7 of 7 (100%)
118	AluDQB2 (n, 27)	MTCO3P1*03	4 of 22 (18.2%)
119	AluDQB2 (n, 27)	MTCO3P1*04	4 of 10 (40%)
120	AluDQB2 (n, 27)	MTCO3P1*05	3 of 3 (100%)
121	AluDQB2 (n, 27)	MTCO3P1*06	1 of 3 (33.3%)
122	AluDQB2 (n, 27)	MTCO3P1*08	6 of 8 (75%)
123	AluDOB1 (n, 22)	MTCO3P1*01	1 of 10 (10%)
124	AluDOB1 (n, 22)	MTCO3P1*02	2 of 7 (28.6%)
125	AluDOB1 (n, 22)	MTCO3P1*03	5 of 22 (22.7%)
126	AluDOB1 (n, 22)	MTCO3P1*04	3 of 10 (30%)
127	AluDOB1 (n, 22)	MTCO3P1*06	1 of 3 (33.3%)
128	AluDOB1 (n, 22)	MTCO3P1*07	4 of 7 (57.1%)
129	AluDOB1 (n, 22)	MTCO3P1*08	1 of 8 (12.5%)
130	AluDOB1 (n, 22)	MTCO3P1*09	5 of 5 (100%)
131	LTR42.DOB (n, 28)	MTCO3P1*01	2 of 10 (20%)
132	LTR42.DOB (n, 28)	MTCO3P1*02	7 of 7 (100%)
133	LTR42.DOB (n, 28)	MTCO3P1*03	6 of 22 (27.3%)
134	LTR42.DOB (n, 28)	MTCO3P1*04	4 of 10 (40%)
135	LTR42.DOB (n, 28)	MTCO3P1*05	3 of 3 (100%)
136	LTR42.DOB (n, 28)	MTCO3P1*06	1 of 3 (33.3%)
137	LTR42.DOB (n, 28)	MTCO3P1*08	5 of 8 (62.5%)
138	AluDPB2 (n, 30)	DRB1*08	4 of 6 (66.7%)
139	AluDPB2 (n, 30)	DRB1*03	2 of 8 (25%)
140	AluDPB2 (n, 30)	DRB1*11	2 of 7 (28.6%)
141	AluDPB2 (n, 30)	DRB1*13	2 of 6 (33.3%)
142	AluDPB2 (n, 30)	DRB1*14	4 of 6 (66.7%)
143	AluDPB2 (n, 30)	DRB1*15	4 of 7 (57.14%)
144	AluDPB2 (n, 30)	DRB1*16	2 of 6 (33.3%)
145	AluDPB2 (n, 30)	DRB1*01	3 of 4 (75%)
146	AluDPB2 (n, 30)	DRB1*04	3 of 11 (27.3%)
147	AluDPB2 (n, 30)	DRB1*07	4 of 7 (57.1)
148	AluDPB2 (n, 30)	DRB1*09	0 of 2 (0%)
AluDQA2	5 of 5: 8.1 AH: DRB1*03:01:01:01/DQA1*05:01:01:02/SVA-DQB1*2/DQB1*02:01:01/MTCO3P1*01/AluDQA2*2/DQA2*01:01:01/DQB2*01:01:03
