# Supplementary material for: Haplotype Shuffling and Dimorphic Transposable Elements in the Human Extended Major Histocompatibility Complex Class II Region
Source: Front Genet. 2021 May 28;12:665899. doi: 10.3389/fgene.2021.665899 (PMC8193847; doi:10.3389/fgene.2021.665899)
Supplement: Supplementary file 9 [file Table_9.XLSX]

## Sheet: ST7
Supplementary Table 9. SNP-density crossover (XO) positions within the MHC class II region from HLA-DRB1 to DPB1 for paired-sequence alignments of haplotype sequences
Cell line Name	ID Number	HLA-DRB1 allele	HLA-DQA1 allele	HLA-DQB1 allele	ID number of	Type of SNP-	XO nt position					Number of XO	XO ID Number
of aligned	of aligned	of sequence 2	of sequence 2	of sequence 2	aligned	density XO	in Aligned	TE region in	Gene region for	~Positions within the Genome		SNPs at same
sequence 2	sequence 2				sequence 1	transition	sequence 1	sequence 1	SNP-density XO	Reference Sequence:		boxed site
Sequence alignments from HLA-DRB6 to HLA-DOB (U1 to LTR42):
VAVY	11	DRB1*03:01:01:01	DQA1*05:01:01:02	DQB1*02:01:01	19	SR XO SP	16147 C/T	LTR12F /(GT)n	3' of HLA-DRB6	32548487	32557865	1	1
WT49	8	DRB1*03:01:01:01	DQA1*05:01:01:01	DQB1*02:01:01	11	SR XO SP	28083 C/T	MIR/AluSx	HLA-DRB6	32552712	32560002	1	2
EJ32B	25	DRB1*03:01:01:01	DQA1*05:01:01:01	DQB1*02:01:01	11	SR XO SP	28083 C/T	MIR/AluSx	HLA-DRB6	32552712	32560002	2	2
DUCAF	26	DRB1*03:01:01:01	DQA1*05:01:01:01	DQB1*02:01:01	11	SR XO SP	28083 C/T	MIR/AluSx	HLA-DRB6	32552712	32560002	3	2
COX	27	DRB1*03:01:01:01	DQA1*05:01:01:02	DQB1*02:01:01	11	SR XO SP	28083 C/T	MIR/AluSx	HLA-DRB6	32552712	32560002	4	2
COX	27	DRB1*03:01:01:01	DQA1*05:01:01:02	DQB1*02:01:01	19	SR XO SP	34983 A/G	MIRb	HLA-DRB6	32559438	32559713	1	3
DUCAF	26	DRB1*03:01:01:01	DQA1*05:01:01:01	DQB1*02:01:01	19	SR XO SP	34983 A/G	MIRb	HLA-DRB6	32559438	32559713	2	3
QBL	15	DRB1*03:01:01:02	DQA1*05:01:01:01	DQB1*02:01:01	19	SR XO SP	34983 A/G	MIRb	HLA-DRB6	32559438	32559713	3	3
WT49	8	DRB1*03:01:01:01	DQA1*05:01:01:01	DQB1*02:01:01	19	SR XO SP	35017 T/C	(CA)n/ MIRb	HLA-DRB6	32557838	32557865	1	4
EJ32B	25	DRB1*03:01:01:01	DQA1*05:01:01:01	DQB1*02:01:01	19	SR XO SP	40788 del	AluSx/AluY	3' of DRB1	32582339	32581640	1	5
STEINLIN	12	DRB1*03:01:01:01	DQA1*05:01:01:02	DQB1*02:01:01	19	SR XO SP	40810 G/A	AluY	DRB1	32587100	32587411	1	6
PF04015	16	DRB1*03:01:01:01	DQA1*05:01:01:02	DQB1*02:01:01	19	SR XO SP	42081 T/C	AluJb	DRB1	32588175	32588468	1	7
TAB	70	DRB1*08:03:02	DQA1*01:03:01:01	DQB1*06:01:01	54	SP XO SR	18160 C/T	MADE2/AluSx	5'-DRB1	32588468	32590179	1	8
RSH	14	DRB1*03:02:01	DQA1*04:01:01	DQB1*04:02:01	73	SR XO SP	29196 A/G	MER66/L1	DRB1/DQA1	32621979	32623683	1	9
RSH	14	DRB1*03:02:01	DQA1*04:01:01	DQB1*04:02:01	54	SR XO SP	49325 A/G	MER66/L1	DRB1/DQA1	32621979	32623683	2	9
COX	67	DRB1*16:02:01	DQA1*05:05:01:03	DQB1*03:01:01:01	43	SP XO SR	44213 C/T	MER66/L1	DRB1/DQA1	32621979	32623683	1	10
RML	76	DRB1*16:02:01	DQA1*05:05:01:03	DQB1*03:01:01:01	43	SP XO SR	44213 C/T	MER66/L1	DRB1/DQA1	32621979	32623683	2	10
WAR	67	DRB1*16:02:01	DQA1*05:05:01:03	DQB1*03:01:01:01	95	SP XO SR	36164 C/T	MER66/L1	DRB1/DQA1	32621979	32623683	3	10
RML	76	DRB1*16:02:01	DQA1*05:05:01:03	DQB1*03:01:01:01	95	SP XO SR	36164 C/T	MER66/L1	DRB1/DQA1	32621979	32623683	4	10
RSH	14	DRB1*03:02:01	DQA1*04:01:01	DQB1*04:02:01	19	SP XO SR	75959 G/A	MER66/L1	DRB1/DQA1	32621979	32623683	1	11
LUY	88	DRB1*08:03:02	DQA1*06:01:01	DQB1*03:01:01:02	54	SP XO SR	55516 A/T	MER20	DRB1/DQA1	32629150	32629367	1	12
E481324	53	DRB1*15:02:01	DQA1*01:03:01:01	DQB1*06:01:01	51	SP XO SR	48621 G/T	AluJb	DRB1/DQA1	32638389	32638696	1	13
AKIBA	62	DRB1*15:02:01	DQA1*01:03:01:01	DQB1*06:01:01	51	SP XO SR	48621 G/T	AluJb	DRB1/DQA1	32638389	32638696	2	13
KAWASAKI	93	DRB1*15:02:01	DQA1*01:03:01:01	DQB1*06:01:01	51	SP XO SR	48621 G/T	AluJb	DRB1/DQA1	32638389	32638696	3	13
TEM	21	DRB1*14:04	DQA1*01:04:02	DQB1*06:01:01	69	SP XO SR	107852 G/A	LTR16B/AluSx	DQA1/DQB1	32653193	32653262	1	14
BEI	58	DRB1*07:01:01:01	DQA1*02:01	DQB1*03:03:02:01	77	SP XO SR	96062 A/G	L1MA7	DQA1/DQB1	32653595	32654026	1	15
DBB	37	DRB1*07:01:01:02	DQA1*02:01	DQB1*03:03:02:01	77	SP XO SR	96062 A/G	L1MA7	DQA1/DQB1	32653595	32654026	2	15
MCF	85	DRB1*04:01:01	DQA1*03:03:01	DQB1*03:01:01:01	40	SP XO SR	103251 G/A	L1MA7	DQA1/DQB1	32653595	32654026	1	16
JHAF	46	DRB1*04:07:01	DQA1*03:03:01	DQB1*03:01:01:01	54	SP XO SR	109888 G/A	L1MA7	DQA1/DQB1	32653595	32654026	2	16
BM16	30	DRB1*12:01:01	DQA1*05:05:01:03	DQB1*03:01:01:01	74	SR XO SP	109531 A/G	AluJb	DQA1/DQB1	32654026	32654307	1	17
WAR	67	DRB1*16:02:01	DQA1*05:05:01:03	DQB1*03:01:01:01	74	SR XO SP	109531 A/G	AluJb	DQA1/DQB1	32654026	32654307	2	17
RML	76	DRB1*16:02:01	DQA1*05:05:01:03	DQB1*03:01:01:01	74	SR XO SP	109531 A/G	AluJb	DQA1/DQB1	32654026	32654307	3	17
BEI	58	DRB1*07:01:01:01	DQA1*02:01	DQB1*03:03:02:01	78	SP XO SR	61215 G/A	(A)n/GA-rich	DQA1/DQB1	32659045	32659113	1	18
DBB	37	DRB1*07:01:01:02	DQA1*02:01	DQB1*03:03:02:01	78	SP XO SR	61215 G/A	(A)n/GA-rich	DQA1/DQB1	32659045	32659113	2	18
LKT3	89	DRB1*04:05:01	DQA1*03:03:01	DQB1*04:01:01	54	SR XO SP	75553 G/T	(AGAC)n/L2c	3'end of-DQB1	32659113	32662378	1	19
DEU	35	DRB1*04:01:01	DQA1*03:03:01	DQB1*03:01:01:01	40	SP XO SR	130583 T/C	LTR5	DQB1/MTCO3P1	32677626	32680448	1	20
RML	76	DRB1*16:02:01	DQA1*05:05:01:03	DQB1*03:01:01:01	67	SR XO SP	93397 G/A	MER54/MER44	DQB1/MTCO3P1	32685971	32686387	1	21
COX	67	DRB1*16:02:01	DQA1*05:05:01:03	DQB1*03:01:01:01	43	SR XO SP	90141 G/A	MER54/MER44	DQB1/MTCO3P1	32685971	32686387	2	21
RML	76	DRB1*16:02:01	DQA1*05:05:01:03	DQB1*03:01:01:01	43	SR XO SP	90141 G/A	MER54/MER44	DQB1/MTCO3P1	32685971	32686387	3	21
WAR	67	DRB1*16:02:01	DQA1*05:05:01:03	DQB1*03:01:01:01	95	SR XO SP	93397 G/A	MER54/MER44	DQB1/MTCO3P1	32685971	32686387	4	21
RML	76	DRB1*16:02:01	DQA1*05:05:01:03	DQB1*03:01:01:01	95	SR XO SP	93397 G/A	MER54/MER44	DQB1/MTCO3P1	32685971	32686387	5	21
WT49	8	DRB1*03:01:01:01	DQA1*05:01:01:01	DQB1*02:01:01	11	SP XO SR	128812 C/T	LTR41	DQB1/MTCO3P1	32698730	32698936	1	22
EJ32B	25	DRB1*03:01:01:01	DQA1*05:01:01:01	DQB1*02:01:01	11	SP XO SR	128812 C/T	LTR41	DQB1/MTCO3P1	32698730	32698936	2	22
DUCAF	26	DRB1*03:01:01:01	DQA1*05:01:01:01	DQB1*02:01:01	11	SP XO SR	128812 C/T	LTR41	DQB1/MTCO3P1	32698730	32698936	3	22
MZO70782	81	DRB1*01:02:01	DQA1*01:01:02	DQB1*05:01:01:01	47	SP XO SR	100304 A/G	L2/HAL1	DQB1/MTCO3P1	32700382	32701083	1	23
KAS116	94	DRB1*01:01:01	DQA1*01:01:01	DQB1*05:01:01:02	47	SP XO SR	107480 A/G	L1PA8	DQB1/MTCO3P1	32705265	32705745	1	24
PF04015	16	DRB1*03:01:01:01	DQA1*05:01:01:02	DQB1*02:01:01	25	SP XO SR	126547 A/G	Tigger3b	MTCO3P1/DQB3	32711799	32712804	1	25
EJ32B	25	DRB1*03:01:01:01	DQA1*05:01:01:01	DQB1*02:01:01	19	SP XO SR	158423 G/A	Tigger3b	MTCO3P1/DQB3	32711799	32712804	2	25
DUCAF	26	DRB1*03:01:01:01	DQA1*05:01:01:01	DQB1*02:01:01	19	SP XO SR	158423 G/A	Tigger3b	MTCO3P1/DQB3	32711799	32712804	3	25
QBL	15	DRB1*03:01:01:02	DQA1*05:01:01:01	DQB1*02:01:01	19	SP XO SR	158423 G/A	Tigger3b	MTCO3P1/DQB3	32711799	32712804	4	25
WAR	67	DRB1*16:02:01	DQA1*05:05:01:03	DQB1*03:01:01:01	74	SP XO SR	167240 C/T	Tigger3b	MTCO3P1/DQB3	32711799	32712804	1	26
RML	76	DRB1*16:02:01	DQA1*05:05:01:03	DQB1*03:01:01:01	74	SP XO SR	167240 C/T	Tigger3b	MTCO3P1/DQB3	32711799	32712804	2	26
RSH	14	DRB1*03:02:01	DQA1*04:01:01	DQB1*04:02:01	73	SP XO SR	106289 G/A	Tigger3b /LiMd2	MTCO3P1/DQB3	32712804	32712804	1	27
LKT3	89	DRB1*04:05:01	DQA1*03:03:01	DQB1*04:01:01	73	SR XO SP	106289 G/A	Tigger3b /LiMd2	MTCO3P1/DQB3	32712804	32712804	2	27
RSH	14	DRB1*03:02:01	DQA1*04:01:01	DQB1*04:02:01	54	SP XO SR	130796 G/A	L1MD2	MTCO3P1/DQB3	32712804	32713819	1	28
MGAR	84	DRB1*15:01:01:01	DQA1*01:02:01:01	DQB1*06:02:01	51	SP XO SR	118979 G/T	L1MEg	MTCO3P1/DQB3	32713840	32714425	1	29
APD	31	DRB1*13:01:01	DQA1*01:03:01:02	DQB1*06:03:01	10	SP XO SR	128705 C/T	MLT1H	MTCO3P1/DQB3	32715180	32715485	1	30
OMW	80	DRB1*13:01:01	DQA1*01:03:01:02	DQB1*06:03:01	10	SP XO SR	128896 G/T	MLT1H /AluY	MTCO3P1/DQB3	32715180	32715485	1	31
CB6B	28	DRB1*13:01:01	DQA1*01:03:01:02	DQB1*06:03:01	10	SP XO SR	128946 T/C	AluY	MTCO3P1/DQB3	32715180	32715485	1	32
SP0010	74	DRB1*11:01:01	DQA1*01:02:02	DQB1*05:02:01	45	SR XO SP	142904 C/T	LTR19B	MTCO3P1/DQB3	32715524	32716080	1	33
31227ABO	33	DRB1*14:54:01	DQA1*01:04:01:01	DQB1*05:03:01:01	69	SP XO SR	173130 A/G	MLT1H	MTCO3P1/DQB3	32716257	32716345	1	34
EK	24	DRB1*14:54:01	DQA1*01:04:01:01	DQB1*05:03:01:01	69	SP XO SR	173130 A/G	MLT1H	MTCO3P1/DQB3	32716257	32716345	2	34
BM15	42	DRB1*11:02:01	DQA1*05:05:01:01	DQB1*03:19	22	SP XO SR	177327 T/G	MLT1H	MTCO3P1/DQB3	32716257	32716345	1	35
EJ32B	25	DRB1*03:01:01:01	DQA1*05:01:01:01	DQB1*02:01:01	8	SP XO SR	132415 C/T	MLT1H	MTCO3P1/DQB3	32716257	32716345	1	36
DUCAF	26	DRB1*03:01:01:01	DQA1*05:01:01:01	DQB1*02:01:01	8	SP XO SR	132415 C/T	MLT1H	MTCO3P1/DQB3	32716257	32716345	2	36
IBW9	49	DRB1*07:01:01:01	DQA1*02:01	DQB1*02:02:01	78	SP XO SR	118152 T/C	MLT1H	MTCO3P1/DQB3	32716257	32716345	3	36
WT49	8	DRB1*03:01:01:01	DQA1*05:01:01:01	DQB1*02:01:01	25	SP XO SR	129087 T/C	MLT1H	MTCO3P1/DQB3	32716257	32716345	4	36
BM16	30	DRB1*12:01:01	DQA1*05:05:01:03	DQB1*03:01:01:01	74	SR XO SP	169780 T/C	MLT1H	MTCO3P1/DQB3	32716257	32716345	5	36
JVM	5	DRB1*11:02:01	DQA1*05:05:01:01	DQB1*03:01:01:02	22	SP XO SR	177654 T/C	MLT1H	MTCO3P1/DQB3	32716257	32716345	6	36
IBW9	49	DRB1*07:01:01:01	DQA1*02:01	DQB1*02:02:01	77	SP XO SR	156209 C/T	MLT1H	MTCO3P1/DQB3	32716257	32716345	7	36
BER	57	DRB1*07:01:01:01	DQA1*02:01	DQB1*02:02:01	77	SP XO SR	156209 C/T	MLT1H	MTCO3P1/DQB3	32716257	32716345	8	36
BH	55	DRB1*07:01:01:01	DQA1*02:01	DQB1*02:02:01	77	SP XO SR	156209 C/T	MLT1H	MTCO3P1/DQB3	32716257	32716345	9	36
LBF	91	DRB1*07:01:01:01	DQA1*02:01	DQB1*02:02:01	77	SP XO SR	156209 C/T	MLT1H	MTCO3P1/DQB3	32716257	32716345	10	36
LUY	88	DRB1*08:03:02	DQA1*06:01:01	DQB1*03:01:01:02	54	SR XO SP	133630 C/A	MLT1H /L2	MTCO3P1/DQB3	32716345	32716684	1	37
BOLETH	41	DRB1*04:01:01	DQA1*03:01:01	DQB1*03:02:01	51	SR XO SP	122873 A/G	LTR1A2	MTCO3P1/DQB3	32717339	32717786	1	38
WJRO76	95	DRB1*16:02:01	DQA1*01:02:02	DQB1*05:02:01	43	SP XO SR	164721 G/A	L1MC5	DQA2/DQB2	32750217	32750742	1	39
WAR	67	DRB1*16:02:01	DQA1*05:05:01:03	DQB1*03:01:01:01	95	SP XO SR	166908 T/C	L1MC5	DQA2/DQB2	32750217	32750742	1	40
RML	76	DRB1*16:02:01	DQA1*05:05:01:03	DQB1*03:01:01:01	95	SP XO SR	166908 T/C	L1MC5	DQA2/DQB2	32750217	32750742	2	40
KRC005	92	DRB1*08:01:01	DQA1*04:01:01	DQB1*04:02:01	73	SP XO SR	156607 C/A	(GCCCCA)n/MIR/Zaphod	5'-DQB2	32761954	32762012	1	41
WAR	67	DRB1*16:02:01	DQA1*05:05:01:03	DQB1*03:01:01:01	74	SP XO SR	218223 C/T	L2a/(GCCCCA)n/MIRc	DQB2	32761954	32762012	1	42
RML	76	DRB1*16:02:01	DQA1*05:05:01:03	DQB1*03:01:01:01	74	SP XO SR	218223 C/T	L2a/(GCCCCA)n/MIRc	DQB2	32761954	32762012	2	42
BSM	40	DRB4*01:03:01:01	DRB7/DRB8	DRB1*04:01:01	48	SP XO SR	186215 G/C	ERV3-16A3_I/MER44	DQB2/DOB	32773488	32773855	1	43
BOLETH	41	DRB1*04:01:01	DQA1*03:01:01	DQB1*03:02:01	51	SP XO SR	178012 C/G	ERV3-16A3_I/MER44	DQB2/DOB	32773488	32773855	2	43
WAR	67	DRB1*16:02:01	DQA1*05:05:01:03	DQB1*03:01:01:01	43	SP XO SR	186419 T/C	ERV3-16A3_I/MER44	DQB2/DOB	32773488	32773855	1	44
RML	76	DRB1*16:02:01	DQA1*05:05:01:03	DQB1*03:01:01:01	43	SP XO SR	186419 T/C	ERV3-16A3_I/MER44	DQB2/DOB	32773488	32773855	2	44
IBW9	49	DRB1*07:01:01:01	DQA1*02:01	DQB1*02:02:01	78	SR XO SP	175719 T/A	ERV3-16A3_I/MER44	DQB2/DOB	32773488	32773855	1	45
BTB	39	DRB1*08:01:01	DQA1*04:01:01	DQB1*04:02:01	73	SP XO SR	166070 A/G	ERV3-16A3_I/MER44	DQB2/DOB	32773488	32773855	1	46
WAR	67	DRB1*16:02:01	DQA1*05:05:01:03	DQB1*03:01:01:01	45	SP XO SR	202615 G/A	ERV3-16A3_I/MER44	DQB2/DOB	32773488	32773855	2	46
RML	76	DRB1*16:02:01	DQA1*05:05:01:03	DQB1*03:01:01:01	45	SP XO SR	202615 G/A	ERV3-16A3_I/MER44	DQB2/DOB	32773488	32773855	3	46
WT51	65	DRB1*04:01:01	DQA1*03:01:01	DQB1*03:02:01	40	SP XO SR	223416 G/A	ERV3-16A3_I/MER44	DQB2/DOB	32773488	32773855	1	47
BM14	4	DRB1*04:01:01	DQA1*03:01:01	DQB1*03:02:01	40	SP XO SR	223416 G/A	ERV3-16A3_I/MER44	DQB2/DOB	32773488	32773855	2	47
DKB	34	DRB1*09:01:02	DQA1*03:02	DQB1*03:03:02:01	54	SR XO SP	230457 A/C	ERV3-16A3_I/MER44	DQB2/DOB	32773488	32773855	1	48
T7526	3	DRB1*09:01:02	DQA1*03:02	DQB1*03:03:02:01	54	SR XO SP	230457 A/C	ERV3-16A3_I/MER44	DQB2/DOB	32773488	32773855	2	48
SSTO	72	DRB1*04:03:01	DQA1*03:01:01	DQB1*03:05:01	54	SP XO SR	249734 C/A	AluJb/MER21	DQB2/DOB	32792401	32792527	1	49
YAR	64	DRB1*04:02:01	DQA1*03:01:01	DQB1*03:02:01	72	SP XO SR	224026 A/C	AluJb/MER21	DQB2/DOB	32792401	32792527	2	49
Sequence alignments from HLA-DOB to COL11A2 (LTR42 to MER102):
PITOUT	78	DRB1*07:01:01:01	DQA1*02:01	DQB1*02:02:01	77	SP XO SR	1353 T/A	L1MC5	3'HLA-DOB	32812555	32812769	1	50
T7526	3	DRB1*09:01:02	DQA1*03:02	DQB1*03:03:02:01	34	SP XO SR	3906 T/C	L1ME5	3'HLA-DOB	32815429	32815710	1	51
AMA1	61	DRB1*15:03:01:02	DQA1*01:02:01:02	DQB1*06:02:01	51	SP XO SR	6574 T/C	LTR42/L1MA6	HLA-DOB	32816595	32817831	1	52
JO528239	45	DRB1*11:04:01	DQA1*05:05:01:01	DQB1*03:01:01:02	22	SP XO SR	1269 C/T	LTR42/L1MA6	HLA-DOB	32816595	32817831	2	52
TISI	68	DRB1*11:03	DQA1*05:05:01:01	DQB1*03:01:01:02	45	SP XO SR	1269 C/T	LTR42/L1MA6	HLA-DOB	32816595	32817831	3	52
JBUSH	22	DRB1*11:01:01	DQA1*05:05:01:01	DQB1*03:01:01:02	45	SP XO SR	1269 C/T	LTR42/L1MA6	HLA-DOB	32816595	32817831	4	52
EJ32B	25	DRB1*03:01:01:01	DQA1*05:01:01:01	DQB1*02:01:01	11	SP XO SR	1269 T/C	LTR42/L1MA6	HLA-DOB	32816595	32817831	5	52
DUCAF	26	DRB1*03:01:01:01	DQA1*05:01:01:01	DQB1*02:01:01	11	SP XO SR	1269 T/C	LTR42/L1MA6	HLA-DOB	32816595	32817831	6	52
WT49	8	DRB1*03:01:01:01	DQA1*05:01:01:01	DQB1*02:01:01	19	SP XO SR	374 T/C	LTR42/L1MA6	HLA-DOB	32816595	32817831	7	52
HOR	50	DRB1*13:02:01	DQA1*01:02:01:04	DQB1*06:04:01	9	SP XO SR	7941 C/T	MLT1A1/MLT1A1	HLA-DOB/TAP2	32818869	32819151	1	53
BM09	54	DRB1*08:01:01	DQA1*04:01:01	DQB1*04:02:01	73	SP XO SR	2587 C/G	MLT1A1/MLT1A1	HLA-DOB/TAP2	32818869	32819151	2	54
MADURA	86	DRB1*08:01:01	DQA1*04:01:01	DQB1*04:02:01	73	SP XO SR	2587 C/G	MLT1A1/MLT1A1	HLA-DOB/TAP2	32818869	32819151	3	54
SLE005	13	DRB1*13:02:01	DQA1*01:02:01:04	DQB1*06:04:01	19	SP XO SR	2671 G/A	MLT1A1/MLT1A1	HLA-DOB/TAP2	32818869	32819151	4	55
MOU	83	DRB1*07:01:01:01	DQA1*02:01	DQB1*02:02:01	77	SP XO SR	15910 T/C	MIR3/L2c	TAP2	32826800	32827327	1	56
TISI	68	DRB1*11:03	DQA1*05:05:01:01	DQB1*03:01:01:02	22	SP XO SR	13624 G/A	(CCCCA)n/(TCTCTCC)n	TAP2	32828711	32830202	1	57
COX	27	DRB1*03:01:01:01	DQA1*05:01:01:02	DQB1*02:01:01	11	SP XO SR	13239 T/C	(CCCCA)n/(TCTCTCC)n	TAP2	32828711	32830202	1	58
AZH	59	DRB1*16:01:01	DQA1*01:02:02	DQB1*05:02:01	43	SP XO SR	13587 C/T	(CCCCA)n/(TCTCTCC)n	TAP2	32828711	32830202	2	58
CALEGORO	38	DRB1*16:01:01	DQA1*01:02:02	DQB1*05:02:01	43	SP XO SR	13587 C/T	(CCCCA)n/(TCTCTCC)n	TAP2	32828711	32830202	3	58
BM21	29	DRB1*11:01:01	DQA1*05:05:01:01	DQB1*03:01:01:02	22	SP XO SR	14031 C/T	(TCTCTCC)n/L2d2	TAP2	32830260	32831039	1	59
COX	27	DRB1*03:01:01:01	DQA1*05:01:01:02	DQB1*02:01:01	19	SP XO SR	17765 C/T	L1MB3	TAP2	32834079	32834679	1	60
WT100BIS	1	DRB1*01:01:01	DQA1*01:01:01	DQB1*05:01:01:02	47	SP XO SR	18387 T/C	L1M3/GA-rich/Tigger3a	TAP2	32835974	32836473	1	61
JESTHOM	47	DRB1*01:01:01	DQA1*01:01:01	DQB1*05:01:01:02	1	SP XO SR	19261 A/T	GA-rich/Tigger3a	TAP2	32835974	32836473	1	62
VAVY	11	DRB1*03:01:01:01	DQA1*05:01:01:02	DQB1*02:01:01	1	SR XO SP	18916 A/G	THE1B/GA-rich/Tigger3a	5'TAP2	32835974	32836473	1	63
BM14	4	DRB1*04:01:01	DQA1*03:01:01	DQB1*03:02:01	64	SP XO SR	243702 C/T	L1M3/GA-rich/Tigger3a	5'TAP2	32835974	32836473	1	64
WT51	65	DRB1*04:01:01	DQA1*03:01:01	DQB1*03:02:01	48	SP XO SR	266559 A/G	MER96/AluSx	TAP2/PSMB8	32838465	32838483	1	65
DUCAF	26	DRB1*03:01:01:01	DQA1*05:01:01:01	DQB1*02:01:01	25	SP XO SR	26524 C/G	MER96/AluSx	TAP2/PSMB8	32838465	32838483	1	66
AZH	59	DRB1*16:01:01	DQA1*01:02:02	DQB1*05:02:01	66	SP XO SR	116189 G/A	LTR33	3' of HLA-DMB	32931224	32931649	1	67
CALEGORO	38	DRB1*16:01:01	DQA1*01:02:02	DQB1*05:02:01	66	SP XO SR	116189 G/A	LTR33	3' of HLA-DMB	32931224	32931649	2	67
SPL	73	DRB1*08	DQA1*04:01:01	DQB1*04:02:01	6	SR XO SP	116046 T/C	LTR33/L3b	3'HLA-DMB	32931649	32932329	1	68
JESTHOM	47	DRB1*01:01:01	DQA1*04:01:01	DQB1*04:02:01	6	SR XO SP	116690 A/G	Eutr18 (LTR)	3'HLA-DMB	32932654	32933085	1	69
MADURA	86	DRB1*08:01:01	DQA1*04:01:01	DQB1*04:02:01	54	SP XO SR	117439 C/T	Alu/MIR	3' of HLA_DMB	32933484	32933556	1	70
BOLETH	41	DRB1*04:01:01	DQA1*03:01:01	DQB1*03:02:01	40	SP XO SR	121325 T/C	(TCCCAGC)n /(CTTCCT)n	HLA-DMB	32935791	32936455	1	71
WT24	66	DRB1*16:01:01	DQA1*01:02:02	DQB1*05:02:01	6	SR XO SP	181350 T/G	AluSx	BRD2/HLA-DOA	32997409	32997719	1	72
DKB	34	DRB1*09:01:02	DQA1*03:02	DQB1*03:03:02:01	6	SR XO SP	181350 T/G	AluSx	BRD2/HLA-DOA	32997409	32997719	2	72
SPL	73	DRB1*08	DQA1*04:01:01	DQB1*04:02:01	6	SR XO SP	182325 G/A	AluJb	BRD2/HLA-DOA	32998410	32998695	1	73
SLE005	13	DRB1*13:02:01	DQA1*01:02:01:04	DQB1*06:04:01	9	SP XO SR	193717 A/T	AluSx	HLA-DOA	33005212	33005496	1	74
AZH	59	DRB1*16:01:01	DQA1*01:02:02	DQB1*05:02:01	66	SP XO SR	189800 T/A	AluSx	HLA-DOA	33005212	33005496	2	74
CALEGORO	38	DRB1*16:01:01	DQA1*01:02:02	DQB1*05:02:01	66	SP XO SR	189800 T/A	AluSx	HLA-DOA	33005212	33005496	3	74
ISH3	48	DRB1*04:06:01	DQA1*03:01:01	DQB1*03:02:01	64	SP XO SR	194585 C/G	AluJb	HLA-DOA	33005566	33005880	1	75
DKB	34	DRB1*09:01:02	DQA1*03:02	DQB1*03:03:02:01	6	SP XO SR	190340 T/G	MER5A/CCAGGC)n	5'HLA-DOA	33005948	33007140	1	76
DUCAF	26	DRB1*03:01:01:01	DQA1*05:01:01:01	DQB1*02:01:01	25	SR XO SP	245060 A/G	L1M2	HLA-DOA/DPA1	33049230	33049230	1	77
CALEGORO	38	DRB1*16:01:01	DQA1*01:02:02	DQB1*05:02:01	59	SP XO SR	231290 G/A	HERVK22-int	HLA-DOA/DPA1	33049697	33056518	1	78
WT51	65	DRB1*04:01:01	DQA1*03:01:01	DQB1*03:02:01	25	SR XO SP	257522 T/A	HERVK22-int	HLA-DOA/DPA1	33049697	33056518	1	79
HOR	50	DRB1*13:02:01	DQA1*01:02:01:04	DQB1*06:04:01	25	SR XO SP	257522 T/A	HERVK22-int	HLA-DOA/DPA1	33049697	33056518	2	79
BSM	40	DRB1*04:01:01	DQA1*03:01:01	DQB1*03:02:01	25	SR XO SP	257799 T/A	HERVK22-int	HLA-DOA/DPA1	33049697	33056518	1	80
MOU	83	DRB1*07:01:01:01	DQA1*02:01	DQB1*02:02:01	25	SR XO SP	257799 T/A	HERVK22-int	HLA-DOA/DPA1	33049697	33056518	2	80
BM09	54	DRB1*08:01:01	DQA1*04:01:01	DQB1*04:02:01	25	SR XO SP	257799 T/A	HERVK22-int	HLA-DOA/DPA1	33049697	33056518	3	80
AZH	59	DRB1*16:01:01	DQA1*01:02:02	DQB1*05:02:01	6	SR XO SP	242631 A/T	HERVK22-int	HLA-DOA/DPA1	33049697	33056518	4	80
WT49	8	DRB1*03:01:01:01	DQA1*05:01:01:01	DQB1*02:01:01	6	SR XO SP	241937 G/A	HERVK22-int	HLA-DOA/DPA1	33049697	33056518	1	81
PGF	6	DRB1*15:01:01:01	DQA1*01:02:01:05	DQB1*06:02:01	41	SR XO SP	239105 G/A	HERVK22-int	HLA-DOA/DPA1	33049697	33056518	1	82
BOLETH	41	DRB1*04:01:01	DQA1*03:01:01	DQB1*03:02:01	51	SR XO SP	463025 A/G	HERVK22-int	HLA-DOA/DPA1	33049697	33056518	2	82
JBUSH	22	DRB1*11:01:01	DQA1*05:05:01:01	DQB1*03:01:01:02	6	SR XO SP	242616 A/G	HERVK22-int	HLA-DOA/DPA1	33049697	33056518	1	83
JBUSH	22	DRB1*11:01:01	DQA1*05:05:01:01	DQB1*03:01:01:02	41	SR XO SP	239134 G/A	HERVK22-int	HLA-DOA/DPA1	33049697	33056518	2	84
DKB	34	DRB1*09:01:02	DQA1*03:02	DQB1*03:03:02:01	41	SP XO SR	239149 G/A	HERVK22-int	HLA-DOA/DPA1	33049697	33056518	3	85
WT47	9	DRB1*13:02:01	DQA1*01:02:01:04	DQB1*06:04:01	25	SR XO SP	258180 A/C	HERVK22-int/L3b	3'HLA-DPA1	33056652	33058161	4	86
AZH	59	DRB1*16:01:01	DQA1*01:02:02	DQB1*05:02:01	66	SR XO SP	241712 G/A	HERVK22-int/L3b	3'HLA-DPA1	33056652	33058161	5	87
LD2B	90	DRB1*15:01:01:01	DQA1*01:02:01:01	DQB1*06:02:01	41	SR XO SP	242654 G/A	SVA-DPA1	3'HLA-DPA1	33058945	33060797	6	88
HOR	50	DRB1*13:02:01	DQA1*01:02:01:04	DQB1*06:04:01	41	SR XO SP	260310 T/C	L1PA5/EUTREP16	5' HLA-DPA1	33077632	33079635	1	89
BOLETH	41	DRB1*04:01:01	DQA1*03:01:01	DQB1*03:02:01	25	SR XO SP	279207 T/C	L1PA5/EUTREP16	5' HLA-DPA1	33077632	33079635	2	89
PGF	6	DRB1*15:01:01:01	DQA1*01:02:01:05	DQB1*06:02:01	25	SR XO SP	279207 T/C	L1PA5/EUTREP16	5' HLA-DPA1	33077632	33079635	3	89
AZH	59	DRB1*16:01:01	DQA1*01:02:02	DQB1*05:02:01	6	SP XO SR	264675 C/T	L1PA5/EUTREP16	5' HLA-DPA1	33077632	33079635	4	89
WT24	66	DRB1*16:01:01	DQA1*01:02:02	DQB1*05:02:01	6	SP XO SR	264675 C/T	L1PA5/EUTREP16	5' HLA-DPA1	33077632	33079635	5	89
WT47	9	DRB1*13:02:01	DQA1*01:02:01:04	DQB1*06:04:01	25	SP XO SR	281231 A/G	GA-rich/AluJ	HLA-DPA1/HLA-DPB1	33080636	33083457	1	90
DUCAF	26	DRB1*03:01:01:01	DQA1*05:01:01:01	DQB1*02:01:01	25	SR XO SP	281147 G/T	GA-rich/AluJ	HLA-DPA1/HLA-DPB1	33080636	33083457	2	91
BOLETH	41	DRB1*04:01:01	DQA1*03:01:01	DQB1*03:02:01	25	SP XO SR	285047 G/A	AluSx	5'HLA-DPB1	33084502	33084826	1	92
HOR	50	DRB1*13:02:01	DQA1*01:02:01:04	DQB1*06:04:01	25	SP XO SR	285047 G/A	AluSx	5'HLA-DPB1	33084502	33084826	2	92
PGF	6	DRB1*15:01:01:01	DQA1*01:02:01:05	DQB1*06:02:01	25	SP XO SR	285047 G/A	AluSx	5'HLA-DPB1	33084502	33084826	3	92
JBUSH	22	DRB1*11:01:01	DQA1*05:05:01:01	DQB1*03:01:01:02	6	SP XO SR	299946 T/A	MIR/MIR	3'HLA-DPB2	33111677	33111788	1	93
TISI	68	DRB1*11:03	DQA1*05:05:01:01	DQB1*03:01:01:02	6	SR XO SP	301026 G/A	MIRb/EUTREP16	3'HLA-DPB2	33111788	33114252	1	94
SPL	73	DRB1*08	DQA1*04:01:01	DQB1*04:02:01	6	SR XO SP	301026 G/A	MIRb/EUTREP16	3'HLA-DPB2	33111788	33114252	2	94
HOR	50	DRB1*13:02:01	DQA1*01:02:01:04	DQB1*06:04:01	41	SP XO SR	296201 T/C	Penelope1_Vert	3'HLA-DPB2	33114252	33114345	1	95
JBUSH	22	DRB1*11:01:01	DQA1*05:05:01:01	DQB1*03:01:01:02	41	SP XO SR	296201 T/C	Penelope1_Vert [EUTRP16]	3'HLA-DPB2	33114252	33114345	2	95
DKB	34	DRB1*09:01:02	DQA1*03:02	DQB1*03:03:02:01	41	SP XO SR	296201 T/C	Penelope1_Vert [EUTRP16]	3'HLA-DPB2	33114252	33114345	3	95
TISI	68	DRB1*11:03	DQA1*05:05:01:01	DQB1*03:01:01:02	6	SP XO SR	316419 T/C	AluSx/L2d	HLA-DPB2/HLA-DPA3	33127715	33130888	1	96
SPL	73	DRB1*08	DQA1*04:01:01	DQB1*04:02:01	6	SP XO SR	316419 T/C	AluSx/L2d	HLA-DPB2/HLA-DPA3	33127715	33130888	2	96
WT49	8	DRB1*03:01:01:01	DQA1*05:01:01:01	DQB1*02:01:01	6	SP XO SR	320359 A/C	(CCTT)n /AluSx	HLA-DPA3	33135254	33135466	1	97
BSM	40	DRB1*04:01:01	DQA1*03:01:01	DQB1*03:02:01	25	SP XO SR	349034 A/G	MER3	HCG24/COL11A2	33149084	33149235	1	98
Sequence alignments from HLA-DRB to COL11A2 (LTR14 to MER102) with no XOs:
LD2B	90	DRB1*15:01:01:01	DQA1*01:02:01:01	DQB1*06:02:01	51_QBL	No XO	Same Haplotype
KAWASAKI	93	DRB1*15:02:01	DQA1*01:03:01:01	DQB1*06:01:01	62_AKIBA	No XO	Same Haplotype
BEI	58	DRB1*07:01:01:01	DQA1*02:01	DQB1*03:03:02:01	37_DBB	No XO	Same Haplotype
DUCAF	26	DRB1*03:01:01:01	DQA1*05:01:01:01	DQB1*02:01:01	15_QBL	No XO	Same Haplotype
Sequence alignments from HLA-DRB to COL11A2 (LTR14 to MER102) for Figure 3:
ISH3	48	DRB1*04:06:01	DQA1*03:01:01	DQB1*03:02:01	1	SR No XO
LD2B	90	DRB1*15:01:01:01	DQA1*01:02:01:01	DQB1*06:02:01	51	SP No XO
BOLETH	41	DRB1*04:01:01	DQA1*03:01:01	DQB1*03:02:01	51	SR XO SP	124294 A/G	LTR1A2	MTCO3P1/HLA-DQB3	32717339	32717786
BOLETH	41	DRB1*04:01:01	DQA1*03:01:01	DQB1*03:02:01	51	SP XO SR	179433 C/G	ERV3-16A3_I/MER44A	HLA-DQB2/HLA-DOB	32773488	32773855
BOLETH	41	DRB1*04:01:01	DQA1*03:01:01	DQB1*03:02:01	51	SR XO SP	463025 A/G	HERVK22-int	HLA-DOA/HLA-DPA1	33049697	33056518
AKIBA	62	DRB1*15:02:01	DQA1*01:03:01:01	DQB1*06:01:01	51	SP XO SR	50042 G/T	AluJb	HLA-DQA1	32638389	32638696
AKIBA	62	DRB1*15:02:01	DQA1*01:03:01:01	DQB1*06:01:01	51	SR XO SP	273346 T/C	MLT1H2/LTR37B	PSMB9/PPP1R2P1	32867270	32867296
AKIBA	62	DRB1*15:02:01	DQA1*01:03:01:01	DQB1*06:01:01	51	SP XO SR	338667 G/A	LTR33/L3b	HLA-Z/HLA-DMB	32931649	32932329
TISI	68	DRB1*11:03	DQA1*05:05:01:01	DQB1*03:01:01:02	51	SR XO SP	273346 T/C	MLT1H2/LTR37B	PSMB9/PPP1R2P1	32867270	32867296
TISI	68	DRB1*11:03	DQA1*05:05:01:01	DQB1*03:01:01:02	51	SP XO SR	339200 G/C	LTR33/L3b	HLA-Z/HLA-DMB	32931649	32932329
MGAR	84	DRB1*15:01:01:01	DQA1*01:02:01:01	DQB1*06:02:01	51	SP XO SR	120399 T/G	L1MD2/L1MEg	MTCO3P1/HLA-DQB3	32713840	32714425
Coloured (green and orange) are the same XO-SNP at the same site between different paired haplotype comparisons.
171 SNP XOs detected in 121 different haplotype comparisons.
