# Supplementary material for: Haplotype Shuffling and Dimorphic Transposable Elements in the Human Extended Major Histocompatibility Complex Class II Region
Source: Front Genet. 2021 May 28;12:665899. doi: 10.3389/fgene.2021.665899 (PMC8193847; doi:10.3389/fgene.2021.665899)
Supplement: Supplementary file 10 [file Table_10.XLS]

## Sheet: ST8
Supplementary Table 10: Edited Repeatmasker output and relative locations of the PRDM9 recombination motifs from PRRT1 to Col11A2
in the MHC Class III and Class II regions of the genomic sequence GRCh38.p12 Primary Assembly: NC_000006.12.
genoStart	genoEnd	strand	repName	repClass	repFamily	repStart	repEnd	repLeft	Genes, POALIN &
									PRDM9 motifs
32139586	32139755	-	MER20	DNA	hAT-Charlie	-41	178	1
32139787	32139865	+	MER20	DNA	hAT-Charlie	142	218	-1
32144833	32144912	-	MER5B	DNA	hAT-Charlie	-2	176	96
32145757	32145860	-	MER5B	DNA	hAT-Charlie	-75	103	1
32150511	32150559	+	(GGC)n	Simple_repeat	Simple_repeat	1	49	0	CCTCCCCT
32150776	32150842	+	(TGG)n	Simple_repeat	Simple_repeat	1	66	0
32151722	32151763	+	G-rich	Low_complexity	Low_complexity	1	42	0
32151948	32152000	+	G-rich	Low_complexity	Low_complexity	1	52	0
32154636	32154671	+	(CTG)n	Simple_repeat	Simple_repeat	1	35	0	AGGGGAGG
32155427	32155563	+	MIRc	SINE	MIR	11	143	-125
32155563	32155618	+	(GT)n	Simple_repeat	Simple_repeat	1	55	0
									CATGGAT
32156110	32156405	-	AluSx	SINE	Alu	-16	296	1
32156458	32156675	-	MER58A	DNA	hAT-Charlie	-2	222	2
32157228	32157512	-	AluSz	SINE	Alu	-20	292	1
									ATCCATG
32158168	32158311	-	L1MC4a	LINE	L1	-6	7876	7723
32163253	32163277	+	(GCT)n	Simple_repeat	Simple_repeat	1	24	0	CCTCCCCT
32164899	32165211	-	AluSg4	SINE	Alu	0	310	1
32165267	32165583	+	AluSx1	SINE	Alu	1	312	0
32165630	32165819	+	AluSp	SINE	Alu	130	313	0	AGGGGAGG
									ATCCATG
32169839	32169894	+	MIR3	SINE	MIR	146	200	-8	AGGGGAGG
									CATGGAT
32170506	32170542	+	(CCAG)n	Simple_repeat	Simple_repeat	1	38	0	ATCCATG
32173820	32173890	+	MER5A	DNA	hAT-Charlie	60	129	-60
32173890	32174010	-	FLAM_C	SINE	Alu	-12	131	2
32174010	32174075	+	MER5A	DNA	hAT-Charlie	130	189	0
32174094	32174221	+	L2c	LINE	L2	3254	3383	-4	AGGGGAGG
32179172	32179205	+	G-rich	Low_complexity	Low_complexity	1	33	0
32180942	32180964	+	(CA)n	Simple_repeat	Simple_repeat	1	22	0
32186055	32186082	+	GA-rich	Low_complexity	Low_complexity	1	28	0
32186130	32186167	+	GA-rich	Low_complexity	Low_complexity	1	39	0
32187472	32187596	-	FLAM_A	SINE	Alu	-5	137	1
32188365	32188393	+	(GCT)n	Simple_repeat	Simple_repeat	1	28	0
								2x	AGGGGAGG
32192164	32192189	+	(GGA)n	Simple_repeat	Simple_repeat	1	26	0
32194295	32194624	-	MER1B	DNA	hAT-Charlie	0	339	1	AGGGGAGG
32197812	32198120	-	AluY	SINE	Alu	-3	308	1
32198123	32198304	-	MER5A	DNA	hAT-Charlie	0	189	1
32202685	32202760	-	MIR3	SINE	MIR	-4	204	124	AGGGGAGG
32204697	32204859	-	L2c	LINE	L2	-1	3425	3240	CCTCCCCT
32204847	32205061	-	MIRb	SINE	MIR	-58	210	1
32206059	32206919	+	L1MA3	LINE	L1	3982	4842	-1301	ATCCATG
32208758	32209602	+	L1MA3	LINE	L1	5487	6260	-45	CATGGAT
32211594	32211644	+	(AAAT)n	Simple_repeat	Simple_repeat	1	50	0	NOTCH4	chr6:32,194,843-32,224,067
32216787	32216852	+	MER91B	DNA	hAT-Tip100	12	77	-113	CCTCCCCT
32217428	32217626	+	MIR	SINE	MIR	64	261	-1	NOTCH4
32218152	32218196	+	MIR1_Amn	SINE	MIR	44	87	-143	NOTCH4
32218801	32219021	+	MIR	SINE	MIR	2	243	-19	NOTCH4
32219304	32219339	+	MER91C	DNA	hAT-Tip100	3	138	-2	NOTCH4
32219339	32219418	-	MER91B	DNA	hAT-Tip100	-111	79	3	NOTCH4
									CATGGAT
32221604	32221729	+	MIR3	SINE	MIR	18	148	-120	AGGGGAGG
32221794	32222014	-	MIR	SINE	MIR	-33	229	8	AGGGGAGG
32223881	32223913	+	(AGC)n	Simple_repeat	Simple_repeat	1	32	0	NOTCH4
32228612	32228919	+	AluYb8	SINE	Alu	1	307	-11	AluNOTCH
32231366	32231534	-	LTR16A	LTR	ERVL	-186	265	86
32243449	32243522	+	(GGTG)n	Simple_repeat	Simple_repeat	1	74	0
32243955	32244014	-	L2c	LINE	L2	-79	3308	3238
32244358	32244681	+	MLT1A1	LTR	ERVL-MaLR	3	354	-54	CCTCCCCT
32251806	32251971	+	MER5A	DNA	hAT-Charlie	9	188	-1
32252107	32252127	+	(TG)n	Simple_repeat	Simple_repeat	1	20	0
32252291	32252402	+	MER5A	DNA	hAT-Charlie	64	188	-1
32254976	32255031	+	G-rich	Low_complexity	Low_complexity	1	56	0	CATGGAT
32255571	32255986	-	L1PA12	LINE	L1	-6566	415	7	ATCCATG
									ATCCATG
32257110	32261754	-	L1PA7	LINE	L1	-1	6468	1815	CCTCCCCT
32261754	32262048	-	AluY	SINE	Alu	-13	298	5
32262048	32263749	-	L1PA7	LINE	L1	-4685	1814	10
32264118	32265265	-	L1PA4	LINE	L1	0	6155	5008	ATCCATG
32275797	32276314	-	L1MA8	LINE	L1	-6	6285	5781	ATCCATG
32282077	32284822	+	L1PA8	LINE	L1	3716	6487	0	CATGGAT
32287777	32288454	+	L1ME3G	LINE	L1	79	716	-208	CATGGAT
32290342	32290364	+	(AAAC)n	Simple_repeat	Simple_repeat	1	22	0
									ATCCATG
32290592	32290625	+	(TC)n	Simple_repeat	Simple_repeat	1	35	0
32293067	32293187	+	(TTTTCT)n	Simple_repeat	Simple_repeat	1	120	0
									ATCCATG
32294480	32294725	-	MIR	SINE	MIR	0	262	12
32293067	32293187	+	(TTTTCT)n	Simple_repeat	Simple_repeat	1	120	0
32312589	32313412	+	L2a	LINE	L2	2430	3422	-4
									CATGGAT
32314798	32315018	+	MER102a	DNA	hAT-Charlie	92	326	-4
32316616	32316697	+	MIRb	SINE	MIR	170	251	-17	AGGGGAGG
32316816	32316939	+	AluY	SINE	Alu	1	132	-179	C6orf10	chr6:32292698-32371912
32321838	32322057	+	MER102a	DNA	hAT-Charlie	92	326	-4	C6orf10
32317056	32318463	+	L1PA13	LINE	L1	4739	6161	-2	CATGGAT
32320693	32321213	-	L1PA13	LINE	L1	-5	6158	5627	CATGGAT
32322870	32322892	+	(TC)n	Simple_repeat	Simple_repeat	1	22	0	AGGGGAGG
32323231	32323409	+	MIRb	SINE	MIR	44	261	-1	C6orf10
32323428	32323492	+	Tigger19b	DNA	TcMar-Tigger	292	366	-184	C6orf10
32323541	32323560	+	(AAC)n	Simple_repeat	Simple_repeat	1	19	0	CATGGAT
32328903	32329011	-	L1PB4	LINE	L1	-14	6142	6034	C6orf10
									ATCCATG
32329620	32329758	+	L2b	LINE	L2	3255	3372	-3	C6orf10
32342819	32343091	-	L2	LINE	L2	-1568	1851	1562
									CATGGAT
32344076	32344106	+	(ATTT)n	Simple_repeat	Simple_repeat	1	30	0
32344341	32344394	+	MamSINE1	SINE	tRNA-RTE	41	89	-201	CATGGAT
32334520	32334670	+	MIRc	SINE	MIR	109	251	-11	C6orf10
32345467	32345650	+	MIR	SINE	MIR	39	235	-27
32345929	32346003	+	L2a	LINE	L2	150	223	-3196
32346003	32346314	-	AluYb8	SINE	Alu	-8	310	1	AluORF10
32346314	32346524	+	L2a	LINE	L2	224	459	-2960
32353132	32354364	+	L1ME3Cz	LINE	L1	4563	5818	-735	ATCCATG
32358416	32358907	-	L1PA5	LINE	L1	-2	6152	5662	ATCCATG
32360883	32361819	-	L1PA5	LINE	L1	-4	7581	6674	ATCCATG
32372540	32372938	+	L1PA15	LINE	L1	5757	6162	-3	CATGGAT
32375363	32375612	+	HUERS-P2-int	LTR	ERV1	2833	3086	-2	ATCCATG
32379487	32380188	+	L1M4c	LINE	L1	4743	5451	-931	CATGGAT
32382348	32382638	-	AluJr	SINE	Alu	-30	282	6
									ATCCATG
32382775	32383263	+	MLT1F	LTR	ERVL-MaLR	42	548	0	CCTCCCCT
32384189	32386122	-	SVA_D	Retroposon	SVA	-2	1384	1	SVA-BT
32386122	32386172	+	(GGGGAG)n	Simple_repeat	Simple_repeat	1	50	0
32386946	32386964	+	(T)n	Simple_repeat	Simple_repeat	1	18	0
									CATGGAT
32388548	32388722	-	AluSc	SINE	Alu	-2	307	132
32389015	32389149	-	AluSc	SINE	Alu	-178	131	1	CATGGAT
32386343	32386534	-	MIRb	SINE	MIR	-40	228	33	HCG23	chr6:32390509-32393691
32390793	32390825	+	A-rich	Low_complexity	Low_complexity	1	32	0
32390916	32391161	+	L1MC2	LINE	L1	6088	6339	-5	AGGGGAGG
32391164	32391532	+	L1MB5	LINE	L1	5813	6174	0
32392219	32392553	+	AluSz	SINE	Alu	1	312	0	BTNL2	chr6:32393339-32407130
									CATGGAT
32395183	32395221	+	(TTTG)n	Simple_repeat	Simple_repeat	1	38	0
32398921	32399195	-	L1PA11	LINE	L1	0	6174	5888	ATCCATG
32399562	32399764	+	MIRb	SINE	MIR	26	238	-30
									CATGGAT
32400626	32400926	+	AluSx3	SINE	Alu	1	295	-16
32404488	32404756	-	Tigger12c	DNA	TcMar-Tigger	-432	302	17	CATGGAT
32406719	32406898	-	MIR	SINE	MIR	-33	229	55
32407318	32407642	+	LTR64	LTR	ERV1	1	334	-194
32407635	32407981	+	LTR44	LTR	ERV1	138	511	-8
32408079	32408105	+	(CCAAA)n	Simple_repeat	Simple_repeat	1	26	0	CCTCCCCT
32409325	32409520	+	MER20	DNA	hAT-Charlie	5	206	-13
32410979	32411076	+	MIRb	SINE	MIR	83	190	-18
									ATCCATG
32411189	32411277	+	MIRc	SINE	MIR	163	257	-11
32412025	32412148	-	MIR3	SINE	MIR	-61	147	3	CCTCCCCT
32412311	32412419	+	Charlie29a	DNA	hAT-Charlie	3	104	-615
32413083	32413205	+	MamGypLTR2b	LTR	Gypsy	776	897	-25
32413769	32413994	+	MIRc	SINE	MIR	39	255	-13
32414495	32414613	+	GA-rich	Low_complexity	Low_complexity	1	125	0
32415902	32415973	+	GA-rich	Low_complexity	Low_complexity	1	74	0
32416218	32416664	-	MER41B	LTR	ERV1	-187	447	1
32417484	32418055	-	L2	LINE	L2	-1056	2363	1737	ATCCATG
32423407	32425134	+	Tigger3	DNA	TcMar-Tigger	1232	3027	-2	CATGGAT
32429005	32429202	-	MER1B	DNA	hAT-Charlie	0	339	114	CATGGAT
32429234	32430022	-	MER6	DNA	TcMar-Tigger	-83	782	1	CATGGAT
32434119	32434516	+	L1PA8	LINE	L1	5750	6167	-5	CATGGAT
32435597	32435641	+	(AC)n	Simple_repeat	Simple_repeat	1	45	0
									CATGGAT
32436987	32437152	+	LTR67B	LTR	ERVL	33	200	-420
32441076	32441383	+	AluSc	SINE	Alu	1	306	-3	AGGGGAGG
									ATCCATG
32441815	32441979	-	MIRb	SINE	MIR	-59	209	37	HLA-DRA	chr6:32,439,842-32,445,046
32446145	32446444	+	AluSc	SINE	Alu	1	300	-9
									CATGGAT
32446648	32446965	+	AluY	SINE	Alu	1	311	0
32446977	32447829	-	L1MC2	LINE	L1	-11	6333	5457	ATCCATG
32458968	32459307	+	L1PA15	LINE	L1	5829	6164	-1
32446648	32446965	+	AluY	SINE	Alu	1	311	0
32452077	32452431	+	THE1B	LTR	ERVL-MaLR	1	362	-2
32452432	32453022	+	THE1B-int	LTR	ERVL-MaLR	14	605	-975
32453022	32453316	-	AluY	SINE	Alu	-13	298	1
32453316	32454294	+	THE1B-int	LTR	ERVL-MaLR	606	1580	0
32454294	32454652	+	THE1B	LTR	ERVL-MaLR	1	364	0
32455965	32457101	+	L1PA15	LINE	L1	4107	5219	-927	CATGGAT
32457101	32457530	+	MER83	LTR	ERV1	1	448	0
32458135	32458968	-	LTR12	LTR	ERV1	0	826	1
32458968	32459307	+	L1PA15	LINE	L1	5829	6164	-1	CATGGAT
32460458	32460942	-	L2c	LINE	L2	-5	3370	2920
32507396	32507703	-	L1PA6	LINE	L1	-2	6152	5835	ATCCATG
32507703	32510284	+	L1PA6	LINE	L1	3566	6153	-1	AGGGGAGG	CATGGAT
32511147	32511714	-	L1M5	LINE	L1	-2989	3157	2578
									ATCCATG
32512561	32512829	-	L1ME3G	LINE	L1	-453	471	201
32512829	32513385	+	LTR14	LTR	ERVK	1	548	0
32514250	32514328	-	U1	snRNA	snRNA	-87	78	3
32514333	32514623	-	L1ME1	LINE	L1	-353	5826	5523	CATGGAT
32514683	32514724	+	(TTATATT)n	Simple_repeat	Simple_repeat	1	45	0
32518852	32518989	-	MIR	SINE	MIR	-68	194	50	HLA-DRB5	chr6:32517343-32530287
32519924	32520124	+	MIR	SINE	MIR	8	225	-37
32520633	32520693	+	L2a	LINE	L2	3367	3425	-1	CCTCCCCT
32521779	32521811	+	(CTCT)n	Simple_repeat	Simple_repeat	1	32	0
32523852	32524030	-	MER20	DNA	hAT-Charlie	-7	212	30
									ATCCATG
32524797	32524861	+	MER53	DNA	hAT	1	64	-129
32524853	32524923	+	MER53	DNA	hAT	122	193	0
32531532	32532999	+	SVA_B	Retroposon	SVA	17	1381	-2	SVA-DRB5
32534506	32536110	+	MER52D	LTR	ERV1	2	1582	-541	CCTCCCCT
32538108	32538462	+	HERV9-int	LTR	ERV1	7717	8058	-378
32538462	32538760	-	AluYk4	SINE	Alu	-13	298	1	AluDR6
32538760	32539139	+	HERV9-int	LTR	ERV1	8059	8436	0
32539139	32539868	+	LTR12	LTR	ERV1	1	826	0
32543453	32543761	-	AluSx3	SINE	Alu	-6	305	1	ATCCATG
32547138	32548487	-	LTR12C	LTR	ERV1	0	1579	2	AGGGGAGG
									ATCCATG
32548487	32548777	+	MSTB	LTR	ERVL-MaLR	129	426	0
32549501	32549859	-	L1ME1	LINE	L1	-2	6177	5808	CATGGAT
32549875	32550012	-	L1PB4	LINE	L1	0	6156	6020
32550012	32550088	-	U1	snRNA	snRNA	-87	78	3
32552060	32552129	+	A-rich	Low_complexity	Low_complexity	1	69	0	HLA-DRB6	chr6:32552713-32560002
									AGGGGAGG
32554229	32554309	-	MIR	SINE	MIR	-135	127	50
32555238	32555433	+	MIR	SINE	MIR	1	206	-56
32563289	32566890	-	HERVK3-int	LTR	ERVK	-3559	3643	1	CATGGAT
32566924	32567345	-	LTR3	LTR	ERVK	0	432	1
32567826	32568005	-	MER20	DNA	hAT-Charlie	-7	212	30
									ATCCATG
32568756	32568824	+	MER53	DNA	hAT	1	69	-124
32568816	32568880	+	MER53	DNA	hAT	127	193	0
32573329	32573744	+	MSTB	LTR	ERVL-MaLR	1	426	0
32573744	32573796	+	L1M5	LINE	L1	4334	4384	-1762	CATGGAT
									ATCCATG
32576344	32576421	-	U1	snRNA	snRNA	-86	79	3
32577191	32577277	+	(TA)n	Simple_repeat	Simple_repeat	1	86	0	HLA-DRB1	chr6:32578769-32589848
32582114	32582314	+	MIR	SINE	MIR	8	225	-37
								82651	CCTCCCCT
32583867	32583914	+	(CA)n	Simple_repeat	Simple_repeat	1	48	0
32590179	32590273	+	MIR3	SINE	MIR	20	114	-94	ATCCATG
32594193	32596780	-	SVA_F	Retroposon	SVA	0	1375	53	SVA-DRB1
32602343	32602403	+	(ATAC)n	Simple_repeat	Simple_repeat	1	60	0	ATCCATG
32603572	32603844	+	AluY	SINE	Alu	1	295	-16	AluDRB1(Y)
32605083	32605170	-	MIRb	SINE	MIR	-26	242	157
32605624	32605941	-	L1ME3B	LINE	L1	-17	6225	5877	ATCCATG
32610877	32610960	+	MIR3	SINE	MIR	89	172	-36
32611002	32611038	+	(CATTT)n	Simple_repeat	Simple_repeat	1	36	0
32611061	32611480	+	MER4D1	LTR	ERV1	1	451	-449	AGGGGAGG
32611480	32611789	-	AluSx1	SINE	Alu	-4	308	1
32611789	32612233	+	MER4D1	LTR	ERV1	452	900	0
32612237	32613244	-	Tigger2b_Pri	DNA	TcMar-Tigger	-16	1052	1
32617346	32617687	-	L1PA4	LINE	L1	0	6155	5815	ATCCATG
32619062	32619200	+	MIRb	SINE	MIR	8	148	-120
32619713	32620246	+	L1M5	LINE	L1	4480	4991	-1155	CATGGAT
32625902	32625934	+	MER2B	DNA	TcMar-Tigger	197	238	-98	CATGGAT
32625934	32626239	-	AluY	SINE	Alu	-12	299	1	AluDQA1a (Y)
32626239	32626326	+	MER2B	DNA	TcMar-Tigger	239	327	-9
32626624	32626867	+	MIR	SINE	MIR	30	262	0	ATCCATG
32629150	32629367	+	MER20	DNA	hAT-Charlie	1	216	-3
32629380	32629720	-	L1PA13	LINE	L1	-4	6159	5830	ATCCATG
32632558	32632805	+	MLT1H	LTR	ERVL-MaLR	1	299	-250	CATGGAT
32633202	32633467	-	MIRb	SINE	MIR	-7	261	2
32634001	32634251	+	AluY	SINE	Alu	1	300	-11
32636813	32637119	+	AluSx1	SINE	Alu	1	308	-4	HLA-DQA1	chr6:32637357-32643652
32642385	32642457	-	MER51A	LTR	ERV1	-74	560	489
									ATCCATG
32644342	32644555	+	MIRb	SINE	MIR	1	239	-29
32645260	32645601	-	MER1B	DNA	hAT-Charlie	0	339	1
32645858	32645889	+	(TG)n	Simple_repeat	Simple_repeat	1	31	0
									AGGGGAGG
32646284	32646578	+	AluJr	SINE	Alu	5	300	-12
32646623	32646726	+	MIR	SINE	MIR	155	252	-10
32648260	32650844	+	L1PA6	LINE	L1	3622	6136	-18	CATGGAT
32650844	32650890	+	(ATA)n	Simple_repeat	Simple_repeat	1	46	0
32652875	32653193	-	LTR16A	LTR	ERVL	-129	322	1
32654390	32654714	-	MER2	DNA	TcMar-Tigger	-2	343	1	ATCCATG
32655746	32656815	-	MER11C	LTR	ERVK	0	1071	1	AGGGGAGG
32658970	32659013	+	MLT1K	LTR	ERVL-MaLR	147	189	-406	HLA-DQB1	chr6:32659880-32660729
32659045	32659113	+	(AGACAC)n	Simple_repeat	Simple_repeat	1	69	0	HLA-DQB1-AS1
32670561	32671076	-	MER4CL34	LTR	ERV1	0	872	1	ATCCATG
32671214	32671736	-	L1PA10	LINE	L1	0	6353	5826	ATCCATG
32671736	32672090	+	THE1A	LTR	ERVL-MaLR	1	355	0
32672090	32673366	+	THE1A-int	LTR	ERVL-MaLR	1	1274	-306
32673366	32673677	+	AluY	SINE	Alu	2	311	0
32673677	32674006	+	THE1A-int	LTR	ERVL-MaLR	1275	1580	0
32674009	32674360	+	THE1A	LTR	ERVL-MaLR	4	355	0
32674360	32677391	-	L1PA10	LINE	L1	-528	5825	2787
32677391	32677626	-	L1PA4	LINE	L1	-3	6152	5919	CCTCCCCT
32677626	32680448	-	L1PA10	LINE	L1	-3545	2786	5
32680975	32681157	+	MIRb	SINE	MIR	67	252	-10
32681176	32681447	-	L1PB3	LINE	L1	-2	6152	5882	CCTCCCCT	CATGGAT
32684247	32684537	-	ERVL-E-int	LTR	ERVL	-1291	4376	4083
32686417	32686754	-	MER44A	DNA	TcMar-Tigger	-1	338	1	CATGGAT
32705921	32706122	-	AluSp	SINE	Alu	-112	201	1	MTCO3P1	ENSG00000235040
32706956	32708330	+	HERVFH19-int	LTR	ERV1	6335	7719	0	CCTCCCCT
32708330	32708797	+	LTR19A	LTR	ERV1	1	483	-3
32708808	32708858	-	Tigger4b	DNA	TcMar-Tigger	-131	230	184	ATCCATG
32709503	32709600	+	MIR	SINE	MIR	153	252	-10
32718831	32719187	-	THE1B	LTR	ERVL-MaLR	0	364	3
32720934	32721086	+	LTR67B	LTR	ERVL	9	174	-446
									CATGGAT
32721394	32721452	+	LTR67B	LTR	ERVL	547	603	-17
32726185	32726223	+	(CACACA)n	Simple_repeat	Simple_repeat	1	38	0
32726223	32726232	+	(ATAC)n	Simple_repeat	Simple_repeat	21	54	0	CATGGAT
32726351	32726510	+	GA-rich	Low_complexity	Low_complexity	1	167	0	CATGGAT
32727715	32730039	+	Tigger1	DNA	TcMar-Tigger	1	2411	-7	HLA-DQB3	ENSG00000226030
32732392	32732863	-	L1P3	LINE	L1	-728	5444	4972	ATCCATG
32739476	32739927	-	MER90a	LTR	ERV1	-140	474	21
32740293	32740609	+	AluYk4	SINE	Alu	1	311	0	AluDQA2(Ya5)
								239951	AGGGGAGG
32741025	32741073	-	L2c	LINE	L2	-228	3159	3108	HLA-DQA2	chr6:32741342-32747215
32742869	32743164	-	AluY	SINE	Alu	-14	297	1	Alu-ORSL
32752605	32752829	-	LTR16A	LTR	ERVL	-185	266	32
32753427	32753753	-	MER2	DNA	TcMar-Tigger	0	345	1	ATCCATG
32755322	32755368	+	(GATGA)n	Simple_repeat	Simple_repeat	1	48	0	HLA-DQB2	chr6:32756098-32763490
32756553	32756645	+	OldhAT1	DNA	hAT-Ac	1885	1973	-875
32759261	32759362	-	L2c	LINE	L2	-5	3382	3271
									ATCCATG
32760965	32761343	-	L2c	LINE	L2	0	3387	3026
32766539	32766732	-	X7B_LINE	LINE	CR1	-7	243	41
									ATCCATG
32767573	32767975	+	L1MA7	LINE	L1	5424	5832	-459	ATCCATG
32767976	32768288	-	MER4CL34	LTR	ERV1	0	872	475
32772922	32772940	+	(A)n	Simple_repeat	Simple_repeat	1	18	0	CATGGAT
32773488	32773855	-	MER44A	DNA	TcMar-Tigger	0	339	1	ATCCATG
32774553	32774852	+	LTR43	LTR	ERV1	302	602	0
32781455	32781764	-	AluYg6	SINE	Alu	-2	309	1
32781767	32782368	-	L1PA13	LINE	L1	0	6163	5557	ATCCATG
32782368	32783217	+	L1PA13	LINE	L1	2082	2918	-3848	ATCCATG
32783223	32783513	-	L1MEd	LINE	L1	-3775	2371	2059
32784404	32784622	+	L2a	LINE	L2	3199	3426	0	ATCCATG
32784975	32785136	-	L1ME3Cz	LINE	L1	-2618	550	402
32786932	32787130	+	MIRb	SINE	MIR	2	217	-51
32787530	32789314	+	L1PA11	LINE	L1	4368	6169	-5	CATGGAT
32789314	32789359	+	(TATAT)n	Simple_repeat	Simple_repeat	1	48	0
32789373	32789539	-	MIRb	SINE	MIR	-8	260	81
32792401	32792527	-	FLAM_C	SINE	Alu	-16	127	12	ATCCATG
32792597	32793369	-	MER21B	LTR	ERVL	-54	814	1
32796615	32796830	+	AluJb	SINE	Alu	4	294	-18
									CCTCCCCT
32796831	32796936	-	MIR	SINE	MIR	-126	136	11
32803136	32804285	-	L1PA13	LINE	L1	-1478	5288	4140	ATCCATG
32804285	32804316	+	(GTTTT)n	Simple_repeat	Simple_repeat	1	31	0
32804316	32808395	-	L1PA13	LINE	L1	-2627	4139	3	CATGGAT
32808624	32808971	+	MLT1A0	LTR	ERVL-MaLR	6	365	0
32809137	32810403	-	Charlie1a	DNA	hAT-Charlie	-144	1311	3	ATCCATG
32811164	32811646	+	LTR42	LTR	ERVL	3	495	0
32812555	32812769	+	L1ME3B	LINE	L1	5946	6184	-58	HLA-DOB	chr6:32812767-32820466
									CATGGAT
32815429	32815710	+	L1ME5	LINE	L1	5860	6174	-20
32819151	32819280	+	MLT1A0	LTR	ERVL-MaLR	279	408	0
									CCTCCCCT
32820800	32820821	+	(GA)n	Simple_repeat	Simple_repeat	1	21	0	TAP2	chr6:32821833-32838727
32820821	32820920	-	MIR	SINE	MIR	-77	185	72
32828676	32828711	+	(CCCCA)n	Simple_repeat	Simple_repeat	1	35	0
32830202	32830260	+	(TCTCTCC)n	Simple_repeat	Simple_repeat	1	59	0
32831039	32831211	+	L2c	LINE	L2	3182	3360	-15
32831250	32832212	+	L1MC5	LINE	L1	8364	9291	-13	CATGGAT
32832406	32832445	+	(GCATCA)n	Simple_repeat	Simple_repeat	1	40	0
32833150	32833734	+	L1MB3	LINE	L1	4986	5588	-595
32833734	32834079	+	THE1B	LTR	ERVL-MaLR	1	364	0
32834973	32835026	+	L1M3	LINE	L1	5742	5795	-388
									AGGGGAGG
32835900	32835974	+	GA-rich	Low_complexity	Low_complexity	1	78	0
32836473	32836797	-	Tigger3a	DNA	TcMar-Tigger	-14	334	1
32836918	32836985	-	MER96	DNA	hAT-Tip100	-111	64	2
32838465	32838483	+	(A)n	Simple_repeat	Simple_repeat	1	18	0
32839124	32839420	+	AluSq2	SINE	Alu	1	295	-18	PSMB8	ENSG00000204264
32839814	32839841	+	(CAAA)n	Simple_repeat	Simple_repeat	1	28	0
32841237	32841457	-	AluSx1	SINE	Alu	-12	300	81
									CATGGAT
32843369	32843517	-	MIRb	SINE	MIR	-59	209	44	TAP1	ENSG00000168394
									AGGGGAGG
32846108	32846303	+	MIRb	SINE	MIR	20	210	-58	PSMB9	ENSG00000168394
32849806	32849931	-	MIRb	SINE	MIR	-131	137	3
32850599	32850642	+	A-rich	Low_complexity	Low_complexity	1	45	0
32851603	32851790	+	MIR3	SINE	MIR	21	203	-5
32851907	32851925	+	(TG)n	Simple_repeat	Simple_repeat	1	18	0
32851924	32851973	+	(GA)n	Simple_repeat	Simple_repeat	1	49	0
									CCTCCCCT
32855204	32855366	+	MIR3	SINE	MIR	2	184	-24
32855969	32856128	+	MIR3	SINE	MIR	17	204	-4
32859089	32859273	+	MER63A	DNA	hAT-Blackjack	5	209	-1
									AGGGGAGG
32860139	32860436	+	AluJr	SINE	Alu	17	312	0
32860454	32860567	-	MIR	SINE	MIR	-88	174	48
32860778	32860843	+	MIR3	SINE	MIR	127	196	-12
32862028	32862224	+	MER63A	DNA	hAT-Blackjack	2	201	-9
									CATGGAT
32862465	32862764	+	AluSz6	SINE	Alu	1	312	0
32865994	32866312	+	ERVL-E-int	LTR	ERVL	278	598	-5069
32872775	32873137	-	L1PA13	LINE	L1	0	6163	5792	ATCCATG
32873797	32874526	-	L1PA10	LINE	L1	-17	6151	5417	ATCCATG
32877783	32877817	+	(A)n	Simple_repeat	Simple_repeat	1	34	0
32878385	32878705	-	AluY	SINE	Alu	0	311	7	PPP1R2P1	ENSG00000234515
32883857	32884205	+	LTR16C	LTR	ERVL	85	485	-4
									CATGGAT
32884787	32884963	-	AluJo	SINE	Alu	-3	309	134
32887810	32887976	-	L1M7	LINE	L1	-5968	250	76	ATCCATG
32891541	32891832	+	AluJr	SINE	Alu	1	298	-14
32891832	32892056	-	Tigger2a	DNA	TcMar-Tigger	-218	216	1	AGGGGAGG
32893103	32893240	-	MER112	DNA	hAT-Charlie	-60	201	73
32894147	32894199	+	(CTTCCCC)n	Simple_repeat	Simple_repeat	1	52	0
									AGGGGAGG
32895894	32895976	+	Arthur1B	DNA	hAT-Tip100	505	589	-636
32895995	32896164	+	Arthur1	DNA	hAT-Tip100	650	831	-3116	HLA-Z	ENSG00000235301
32903565	32903846	-	MER44A	DNA	TcMar-Tigger	-19	320	14	CATGGAT
32911107	32911215	+	MER5A	DNA	hAT-Charlie	63	171	-18
									CATGGAT
32912358	32912427	+	LTR87	LTR	ERVL?	90	161	-463
32912796	32912935	+	LTR87	LTR	ERVL?	494	622	-2
									CCTCCCCT
32913832	32914179	+	L1MEh	LINE	L1	6	343	-1892	CCTCCCCT
32914200	32915108	+	L1MEh	LINE	L1	397	1373	-862
32915108	32915330	+	AluSz	SINE	Alu	3	229	-83	ATCCATG
32917617	32917910	+	AluSp	SINE	Alu	1	290	-23
32917910	32918629	-	L1PA13	LINE	L1	-1511	4635	3936	ATCCATG
32925135	32925428	+	L1MD1	LINE	L1	2675	2975	-3171	ATCCATG
32931224	32931649	+	LTR33	LTR	ERVL	15	507	-8
32932329	32932400	+	L3b	LINE	CR1	4025	4083	-16	AGGGGAGG
32932469	32932614	+	(CT)n	Simple_repeat	Simple_repeat	1	151	0
32932629	32932654	+	(CA)n	Simple_repeat	Simple_repeat	1	25	0
32933484	32933556	+	A-rich	Low_complexity	Low_complexity	1	72	0
32933970	32934127	+	MIRb	SINE	MIR	93	248	-20
32934297	32934417	-	MIR	SINE	MIR	-4	258	142	HLA-DMB	chr6:32934629-32941070
32935752	32935791	+	(TCCCAGC)n	Simple_repeat	Simple_repeat	1	40	0
32936455	32936489	+	(CTTCCT)n	Simple_repeat	Simple_repeat	1	35	0
32936920	32937000	-	MADE1	DNA	TcMar-Mariner	0	80	1
32938043	32938229	-	MER5A	DNA	hAT-Charlie	-6	183	1
32938316	32938384	+	MER5B	DNA	hAT-Charlie	27	98	-80
									CCTCCCCT
32939016	32939070	+	(AATA)n	Simple_repeat	Simple_repeat	1	56	0
32939106	32939521	+	MER21C	LTR	ERVL	127	577	-361
32939521	32939747	+	L1MA5A	LINE	L1	6027	6289	-8
32939747	32940128	+	MER21C	LTR	ERVL	568	936	-2
32940453	32940651	-	L2b	LINE	L2	-4	3422	3214
32941936	32942743	-	L1PA15	LINE	L1	-9	6156	5346	ATCCATG
32945866	32945985	-	MIRc	SINE	MIR	-116	152	32
32946988	32947089	-	MIR3	SINE	MIR	-28	180	81	CATGGAT
32947345	32947422	-	MIR	SINE	MIR	-15	247	173
32947501	32947613	-	L1M5	LINE	L1	-687	5555	5443	HLA-DMA
32947613	32947760	-	MIR	SINE	MIR	-98	164	16
32948911	32948941	+	(TCC)n	Simple_repeat	Simple_repeat	1	30	0
									AGGGGAGG
32950293	32950344	-	L2a	LINE	L2	0	3426	3376
32951994	32952172	+	MER91A	DNA	hAT-Tip100	1	196	0
									CATGGAT
32952644	32952778	+	MIRb	SINE	MIR	59	212	-56
32953460	32953495	+	(CCTCCTT)n	Simple_repeat	Simple_repeat	1	37	0
32959603	32959992	+	L2c	LINE	L2	2432	2851	-568
32960041	32960283	+	L2c	LINE	L2	3087	3340	-47	AGGGGAGG
32963273	32963551	+	Charlie4a	DNA	hAT-Charlie	32	329	-179	CATGGAT
32963641	32963865	-	MER44A	DNA	TcMar-Tigger	-91	248	1
32967154	32967347	-	L2-3_Crp	LINE	L2	-1126	970	776
									AGGGGAGG
32970867	32970899	+	G-rich	Low_complexity	Low_complexity	1	32	0	BRD2	chr6:32968660-32981505	Alias RING3
									AGGGGAGG
32972076	32972100	+	(CG)n	Simple_repeat	Simple_repeat	1	24	0
32973439	32973473	+	(TGGTGTG)n	Simple_repeat	Simple_repeat	1	37	0
									CATGGAT
32975203	32975225	+	(TTAT)n	Simple_repeat	Simple_repeat	1	22	0
32975285	32975310	+	(GT)n	Simple_repeat	Simple_repeat	1	25	0
32977900	32977945	+	(GAG)n	Simple_repeat	Simple_repeat	1	45	0
32978062	32978124	+	(ATTTT)n	Simple_repeat	Simple_repeat	1	64	0
32978470	32978505	-	MER58A	DNA	hAT-Charlie	-23	201	167
32978505	32978817	-	MER1B	DNA	hAT-Charlie	0	339	1
32978817	32978967	-	MER58A	DNA	hAT-Charlie	-58	166	10
32985614	32985878	-	THE1C	LTR	ERVL-MaLR	0	375	89
32986003	32986321	-	MER1B	DNA	hAT-Charlie	0	339	1
32986329	32986449	-	MIR	SINE	MIR	-6	256	120
32987265	32987282	+	(A)n	Simple_repeat	Simple_repeat	1	17	0
32988473	32988643	-	MIRb	SINE	MIR	-7	261	80	ATCCATG
32988804	32988852	+	(AC)n	Simple_repeat	Simple_repeat	1	48	0
32995929	32997409	-	L1MC5a	LINE	L1	-76	2701	1212	CATGGAT
33002339	33002650	+	AluSx1	SINE	Alu	1	311	-1	HLA-DOA	chr6:33004178-33009612
33005509	33005566	-	MER5B	DNA	hAT-Charlie	-60	129	65
33005566	33005880	-	AluJr	SINE	Alu	-1	311	1
33005880	33005948	-	MER5B	DNA	hAT-Charlie	-115	74	5
									CCTCCCCT
33007140	33007175	+	(CCAGGC)n	Simple_repeat	Simple_repeat	1	36	0
33008408	33008442	+	GA-rich	Low_complexity	Low_complexity	1	35	0
33008761	33008851	+	MIRc	SINE	MIR	2	93	-175
33012717	33013624	-	L1MEh	LINE	L1	-501	1734	746
									CATGGAT
33013819	33013969	-	L1MEh	LINE	L1	-1828	407	256
33020916	33020971	+	CR1_Mam	LINE	CR1	2100	2155	-49
									AGGGGAGG
33020972	33021052	+	X7C_LINE	LINE	CR1	26	103	-133
33021256	33021469	+	MER20	DNA	hAT-Charlie	10	219	0
33022291	33023247	+	MLT-int	LTR	ERVL-MaLR	514	1596	-139
33023250	33024078	-	L1MB2	LINE	L1	-43	6128	5296	ATCCATG
33027581	33027878	-	AluYc	SINE	Alu	0	299	2
									ATCCATG
33028950	33029152	+	(TCTCCC)n	Simple_repeat	Simple_repeat	1	217	0	CCTCCCCT
33029931	33030112	+	L2	LINE	L2	2181	2379	-1040
33030296	33030320	+	(GA)n	Simple_repeat	Simple_repeat	1	24	0
33030681	33030843	+	MIRb	SINE	MIR	26	190	-78
33033601	33034664	-	L1M4	LINE	L1	-3731	3275	2192	CATGGAT
33038222	33038364	-	Arthur1	DNA	hAT-Tip100	-540	3407	3266
33038752	33038989	-	Arthur1	DNA	hAT-Tip100	-3594	353	109
33039369	33040235	-	L1MA4A	LINE	L1	-8	6295	5441	ATCCATG
33041958	33043690	-	L1MC5	LINE	L1	-360	6257	4580	ATCCATG
									CATGGAT
33043690	33043697	+	(TTTTC)n	Simple_repeat	Simple_repeat	1	52	0
33043697	33043738	+	(TTTTTC)n	Simple_repeat	Simple_repeat	1	41	0
33043741	33044549	-	L1PA3	LINE	L1	-2	6153	5346	ATCCATG
33046376	33046741	+	THE1B	LTR	ERVL-MaLR	1	364	0
33046741	33047293	+	THE1B-int	LTR	ERVL-MaLR	1	575	-1005
33049230	33049695	+	LTR22B1	LTR	ERVK	1	526	0
33049697	33056518	+	HERVK22-int	LTR	ERVK	3	6808	-29
33056515	33056652	-	HERVK22-int	LTR	ERVK	-2471	4366	4226
33058945	33060797	-	SVA_D	Retroposon	SVA	0	1386	2	SVA-DPA1
33063446	33063835	-	L1PA8	LINE	L1	-4	6168	5772
									CCTCCCCT
33063835	33064404	-	L1MEc	LINE	L1	-3939	2461	1844	HLA-DPA1	chr6:33064569-33080710
33074633	33074879	-	MIR	SINE	MIR	-4	258	2
33075177	33075310	-	MIRc	SINE	MIR	-15	253	112
33077501	33077632	+	L1PA5	LINE	L1	5439	5569	-585
									AGGGGAGG
33079635	33079658	+	(CAA)n	Simple_repeat	Simple_repeat	1	23	0
33080602	33080636	+	GA-rich	Low_complexity	Low_complexity	1	35	0
									AGGGGAGG
33083457	33083768	-	AluJb	SINE	Alu	-1	311	1
33091380	33091604	+	MIR	SINE	MIR	11	262	0	HLA-DPA2	ENSG00000231461
33093391	33093521	-	MIR	SINE	MIR	-10	252	79
33111677	33111788	-	MIRc	SINE	MIR	-39	229	112
									AGGGGAGG
									AGGGGAGG
33114252	33114345	-	Penelope1_Vert	LINE	Penelope	-427	660	567	HLA-DPB2	ENSG00000224557
33114686	33114886	-	MIRb	SINE	MIR	-7	261	46
33124369	33125003	-	LTR9C	LTR	ERV1	0	666	1
33125082	33125128	+	GA-rich	Low_complexity	Low_complexity	1	47	0
33125647	33125965	+	AluYb8	SINE	Alu	1	318	0	AluDPB2
33132599	33134898	-	MER57-int	LTR	ERV1	0	7537	5219	HLA-DPA3	ENSG00000237398
									ATCCATG
33134898	33135012	+	AluYj4	SINE	Alu	183	296	-15	HLA-DPA3	ENSG00000237398
33146137	33146419	-	MER68	LTR	ERVL	0	563	279	HCG24	ENSG00000230313
33146427	33146470	+	(GGGCCTTTGG)n	Simple_repeat	Simple_repeat	1	44	0
33146476	33146869	-	MLT2B3	LTR	ERVL	-6	548	167	AGGGGAGG
33146870	33146951	+	AluSz6	SINE	Alu	221	301	-11
33151843	33152949	-	MER11A	LTR	ERVK	0	1266	1	AGGGGAGG
33155544	33155699	+	MER5B	DNA	hAT-Charlie	1	150	-28
33156314	33156341	+	(AC)n	Simple_repeat	Simple_repeat	1	27	0
33156341	33156448	+	L1MC5	LINE	L1	8934	9069	-235
33156480	33156709	+	ORSL	DNA	hAT-Tip100	2	275	0	CATGGAT
33156951	33157164	+	MLT1O	LTR	ERVL-MaLR	4	210	-332
									CCTCCCCT
33157557	33157612	-	MIRc	SINE	MIR	-101	167	105
									ATCCATG
33158299	33158592	+	AluSc8	SINE	Alu	1	293	-18
33160254	33160542	+	AluSc	SINE	Alu	8	295	-14
									AGGGGAGG
33161088	33161223	+	Tigger16b	DNA	TcMar-Tigger	192	305	-31	COL11A2	chr6:33162692-33192468
33161620	33161661	+	(AGGCGG)n	Simple_repeat	Simple_repeat	1	42	0
33162721	33162907	+	MamRep38	DNA	hAT	49	244	-51	AGGGGAGG
									CCTCCCCT
									AGGGGAGG
									AGGGGAGG
									CATGGAT
33167928	33167967	+	(AC)n	Simple_repeat	Simple_repeat	1	39	0
									CCTCCCCT
33171645	33171703	+	(CATACCC)n	Simple_repeat	Simple_repeat	1	61	0
33172197	33172231	+	G-rich	Low_complexity	Low_complexity	1	34	0
33174277	33174452	+	MIR3	SINE	MIR	3	199	-9
33174461	33174476	+	G-rich	Low_complexity	Low_complexity	1	45	0
33174476	33174502	+	(GAG)n	Simple_repeat	Simple_repeat	1	26	0
33174666	33174714	+	(CCAGCCC)n	Simple_repeat	Simple_repeat	1	51	0
									CCTCCCCT
33175037	33175225	+	MIR	SINE	MIR	13	241	-21
									ATCCATG
									AGGGGAGG
33181462	33181785	-	AluSx	SINE	Alu	0	312	1
33181992	33182289	+	AluSq2	SINE	Alu	1	298	-15	CCTCCCCT
33182289	33182378	-	Charlie4z	DNA	hAT-Charlie	-43	124	45
33182429	33182724	+	AluSz	SINE	Alu	1	296	-16
									AGGGGAGG
									AGGGGAGG
33185804	33185905	+	G-rich	Low_complexity	Low_complexity	1	100	0
33186094	33186123	+	(TCCCT)n	Simple_repeat	Simple_repeat	1	29	0	CCTCCCCT
33186943	33187161	-	MIRc	SINE	MIR	-14	254	17	CCTCCCCT
33188218	33188256	+	A-rich	Low_complexity	Low_complexity	1	40	0
33188633	33188787	-	MIRb	SINE	MIR	0	268	83
33189734	33189921	-	HAL1ME	LINE	L1	-1083	1382	1204
33190344	33190369	+	(CAC)n	Simple_repeat	Simple_repeat	1	25	0
33190594	33190628	+	G-rich	Low_complexity	Low_complexity	1	35	0
33191184	33191288	-	L3b	LINE	CR1	-158	5074	4973	COL11A2	chr6:33162692-33192468
33192194	33192214	+	(GAG)n	Simple_repeat	Simple_repeat	1	20	0
The Alu indels (POALINS) are highlighted in yellow and the the ancient LTR16 and ERV16 sequences are highlighted in red.
